# Supplementary material for: Norbornene chaotropic salts as low molecular mass ionic organogelators (LMIOGs)
Source: Chem Sci. 2018 May 16;9(23):5233–41. doi: 10.1039/c8sc01798k (PMC6001280; doi:10.1039/c8sc01798k)
Supplement: Supplementary file 2 [file SC-009-C8SC01798K-s002.cif]

# Electronic Supplementary Material (ESI) for Chemical Science.
# This journal is © The Royal Society of Chemistry 2018

####################################################################### 
# 
# This file contains crystal structure data downloaded from the 
# Cambridge Structural Database (CSD) hosted by the Cambridge 
# Crystallographic Data Centre (CCDC).
# 
# Full information about CCDC data access policies and citation 
# guidelines are available at http://www.ccdc.cam.ac.uk/access/V1 
# 
# Audit and citation data items may have been added by the CCDC. 
# Please retain this information to preserve the provenance of 
# this file and to allow appropriate attribution of the data. 
# 
#######################################################################

data_9Na_R
_database_code_depnum_ccdc_archive 'CCDC 1826288'
_audit_update_record             
;
2018-02-27 deposited with the CCDC.
2018-05-16 downloaded from the CCDC.
;

_audit_creation_method           SHELXL-2016/6
_shelx_SHELXL_version_number     2016/6
_chemical_name_systematic        ?
_chemical_name_common            ?
_chemical_melting_point          ?
_chemical_formula_moiety         ?
_chemical_formula_sum            'C18 H17 N Na O5'
_chemical_formula_weight         350.31
_chemical_oxdiff_usercomment     'jre-5-155 Fred enantiomer of jmwfp55'

loop_
_atom_type_symbol
_atom_type_description
_atom_type_scat_dispersion_real
_atom_type_scat_dispersion_imag
_atom_type_scat_source
C C 0.0181 0.0091 'International Tables Vol C Tables 4.2.6.8 and 6.1.1.4'
H H 0.0000 0.0000 'International Tables Vol C Tables 4.2.6.8 and 6.1.1.4'
N N 0.0311 0.0180 'International Tables Vol C Tables 4.2.6.8 and 6.1.1.4'
O O 0.0492 0.0322 'International Tables Vol C Tables 4.2.6.8 and 6.1.1.4'
Na Na 0.1353 0.1239 'International Tables Vol C Tables 4.2.6.8 and 6.1.1.4'

_space_group_crystal_system      hexagonal
_space_group_IT_number           173
_space_group_name_H-M_alt        'P 63'
_space_group_name_Hall           'P 6c'

_shelx_space_group_comment       
;
The symmetry employed for this shelxl refinement is uniquely defined
by the following loop, which should always be used as a source of
symmetry information in preference to the above space-group names.
They are only intended as comments.
;

loop_
_space_group_symop_operation_xyz
'x, y, z'
'-y, x-y, z'
'-x+y, -x, z'
'-x, -y, z+1/2'
'y, -x+y, z+1/2'
'x-y, x, z+1/2'

_cell_length_a                   20.8091(10)
_cell_length_b                   20.8091(10)
_cell_length_c                   6.5883(4)
_cell_angle_alpha                90
_cell_angle_beta                 90
_cell_angle_gamma                120
_cell_volume                     2470.6(3)
_cell_formula_units_Z            6
_cell_measurement_temperature    130.01(10)
_cell_measurement_reflns_used    2412
_cell_measurement_theta_min      4.2110
_cell_measurement_theta_max      76.3900

_exptl_crystal_description       NEEDLE
_exptl_crystal_colour            COLOURLESS
_exptl_crystal_density_meas      ?
_exptl_crystal_density_method    ?
_exptl_crystal_density_diffrn    1.413
_exptl_crystal_F_000             1098
_exptl_transmission_factor_min   ?
_exptl_transmission_factor_max   ?
_exptl_crystal_size_max          0.457
_exptl_crystal_size_mid          0.060
_exptl_crystal_size_min          0.030
_exptl_absorpt_coefficient_mu    1.084
_shelx_estimated_absorpt_T_min   ?
_shelx_estimated_absorpt_T_max   ?
_exptl_absorpt_correction_T_min  0.69075
_exptl_absorpt_correction_T_max  1.00000
_exptl_absorpt_correction_type   multi-scan
_exptl_absorpt_process_details   
;
CrysAlisPro 1.171.38.43 (Rigaku Oxford Diffraction, 2015)
Empirical absorption correction using spherical harmonics,
 implemented in SCALE3 ABSPACK scaling algorithm.
;
_oxdiff_exptl_absorpt_empirical_full_min 0.598
_oxdiff_exptl_absorpt_empirical_full_max 1.460
_oxdiff_exptl_absorpt_empirical_details 
;
Empirical correction (ABSPACK) includes:
- Absorption correction using spherical harmonics
- Frame scaling
;
_diffrn_ambient_temperature      130.01(10)
_diffrn_ambient_environment      N~2~
_diffrn_source                   'micro-focus sealed X-ray tube'
_diffrn_source_type              'SuperNova (Cu) X-ray Source'
_diffrn_radiation_probe          x-ray
_diffrn_radiation_type           'Cu K\a'
_diffrn_radiation_wavelength     1.54184
_diffrn_radiation_monochromator  mirror
_diffrn_measurement_device       'four-circle diffractometer'
_diffrn_measurement_device_type  'SuperNova, Dual, Cu at zero, Atlas'
_diffrn_detector                 'CCD plate'
_diffrn_detector_type            Atlas
_diffrn_measurement_method       '\w scans'
_diffrn_detector_area_resol_mean ?
_diffrn_reflns_number            10790
_diffrn_reflns_av_unetI/netI     0.0495
_diffrn_reflns_av_R_equivalents  0.0503
_diffrn_reflns_limit_h_min       -24
_diffrn_reflns_limit_h_max       8
_diffrn_reflns_limit_k_min       -20
_diffrn_reflns_limit_k_max       24
_diffrn_reflns_limit_l_min       -7
_diffrn_reflns_limit_l_max       7
_diffrn_reflns_theta_min         4.249
_diffrn_reflns_theta_max         67.488
_diffrn_reflns_theta_full        67.488
_diffrn_measured_fraction_theta_max 0.991
_diffrn_measured_fraction_theta_full 0.991
_diffrn_reflns_Laue_measured_fraction_max 0.991
_diffrn_reflns_Laue_measured_fraction_full 0.991
_diffrn_reflns_point_group_measured_fraction_max 0.958
_diffrn_reflns_point_group_measured_fraction_full 0.958
_reflns_number_total             2849
_reflns_number_gt                2528
_reflns_threshold_expression     'I > 2\s(I)'
_reflns_Friedel_coverage         0.768
_reflns_Friedel_fraction_max     0.919
_reflns_Friedel_fraction_full    0.919

_reflns_special_details          
;
 Reflections were merged by SHELXL according to the crystal
 class for the calculation of statistics and refinement.
 
 _reflns_Friedel_fraction is defined as the number of unique
 Friedel pairs measured divided by the number that would be
 possible theoretically, ignoring centric projections and
 systematic absences.
;

_computing_data_collection       'CrysAlisPro 1.171.38.43 (Rigaku OD, 2015)'
_computing_cell_refinement       'CrysAlisPro 1.171.38.43 (Rigaku OD, 2015)'
_computing_data_reduction        'CrysAlisPro 1.171.38.43 (Rigaku OD, 2015)'
_computing_structure_solution    SHELXT
_computing_structure_refinement  'SHELXL-2016/6 (Sheldrick, 2016)'
_computing_molecular_graphics    ?
_computing_publication_material  ?
_refine_special_details          ?
_refine_ls_structure_factor_coef Fsqd
_refine_ls_matrix_type           full
_refine_ls_weighting_scheme      calc
_refine_ls_weighting_details     
'w=1/[\s^2^(Fo^2^)+(0.0717P)^2^+3.8413P] where P=(Fo^2^+2Fc^2^)/3'
_atom_sites_solution_primary     ?
_atom_sites_solution_secondary   ?
_atom_sites_solution_hydrogens   geom
_refine_ls_hydrogen_treatment    constr
_refine_ls_extinction_method     none
_refine_ls_extinction_coef       .
_refine_ls_abs_structure_details 
;
 Flack x determined using 972 quotients [(I+)-(I-)]/[(I+)+(I-)]
 (Parsons, Flack and Wagner, Acta Cryst. B69 (2013) 249-259).
;
_refine_ls_abs_structure_Flack   -0.04(10)
_chemical_absolute_configuration RMAD
_refine_ls_number_reflns         2849
_refine_ls_number_parameters     246
_refine_ls_number_restraints     15
_refine_ls_R_factor_all          0.0824
_refine_ls_R_factor_gt           0.0726
_refine_ls_wR_factor_ref         0.1849
_refine_ls_wR_factor_gt          0.1768
_refine_ls_goodness_of_fit_ref   1.039
_refine_ls_restrained_S_all      1.045
_refine_ls_shift/su_max          0.000
_refine_ls_shift/su_mean         0.000

loop_
_atom_site_label
_atom_site_type_symbol
_atom_site_fract_x
_atom_site_fract_y
_atom_site_fract_z
_atom_site_U_iso_or_equiv
_atom_site_adp_type
_atom_site_occupancy
_atom_site_site_symmetry_order
_atom_site_calc_flag
_atom_site_refinement_flags_posn
_atom_site_refinement_flags_adp
_atom_site_refinement_flags_occupancy
_atom_site_disorder_assembly
_atom_site_disorder_group
C1 C 0.4715(4) 0.8158(4) 0.6224(10) 0.0421(15) Uani 1 1 d . . . . .
H1 H 0.437288 0.828413 0.554831 0.051 Uiso 1 1 calc R U . . .
C2 C 0.5558(4) 0.8761(3) 0.6148(9) 0.0357(13) Uani 1 1 d . . . . .
H2 H 0.562849 0.925644 0.640281 0.043 Uiso 1 1 calc R U . . .
C3 C 0.5899(4) 0.8526(3) 0.7869(9) 0.0363(13) Uani 1 1 d . . . . .
H3 H 0.611834 0.891142 0.891509 0.044 Uiso 1 1 calc R U . . .
C4 C 0.5209(4) 0.7810(4) 0.8716(11) 0.0431(15) Uani 1 1 d . . . . .
H4 H 0.526990 0.765018 1.006612 0.052 Uiso 1 1 calc R U . . .
C5 C 0.4952(4) 0.7234(4) 0.7086(12) 0.0453(16) Uani 1 1 d . . . . .
H5 H 0.498848 0.680635 0.711800 0.054 Uiso 1 1 calc R U . . .
C6 C 0.4663(4) 0.7433(4) 0.5590(12) 0.0472(16) Uani 1 1 d . . . . .
H6 H 0.446719 0.717702 0.438251 0.057 Uiso 1 1 calc R U . . .
C7 C 0.4627(4) 0.8047(4) 0.8550(12) 0.0467(16) Uani 1 1 d . . . . .
H7A H 0.476313 0.850262 0.927886 0.056 Uiso 1 1 calc R U . . .
H7B H 0.413578 0.765987 0.895079 0.056 Uiso 1 1 calc R U . . .
C8 C 0.5962(4) 0.8758(3) 0.4273(9) 0.0353(13) Uani 1 1 d . . . . .
C9 C 0.6480(4) 0.8412(3) 0.6857(9) 0.0378(14) Uani 1 1 d . . . . .
C10 C 0.6976(4) 0.8527(3) 0.3238(11) 0.0369(13) Uani 1 1 d . . . . .
H10 H 0.675590 0.850123 0.190429 0.044 Uiso 1 1 calc R U . . .
C11 C 0.7713(4) 0.9232(4) 0.3314(15) 0.0543(19) Uani 1 1 d D . . . .
C12 C 0.7110(3) 0.7858(3) 0.3405(11) 0.0359(13) Uani 1 1 d . . . . .
H12A H 0.744490 0.789465 0.232902 0.043 Uiso 1 1 calc R U . . .
H12B H 0.735262 0.788959 0.468903 0.043 Uiso 1 1 calc R U . . .
C13 C 0.6416(3) 0.7115(3) 0.3271(10) 0.0337(12) Uani 1 1 d . . . . .
C14 C 0.6021(3) 0.6883(3) 0.1482(11) 0.0393(14) Uani 1 1 d . . . . .
H14 H 0.619831 0.719059 0.035202 0.047 Uiso 1 1 calc R U . . .
C15 C 0.5370(4) 0.6208(4) 0.1302(13) 0.0487(16) Uani 1 1 d . . . . .
H15 H 0.512019 0.606785 0.006738 0.058 Uiso 1 1 calc R U . . .
C16 C 0.5096(4) 0.5749(4) 0.2955(15) 0.057(2) Uani 1 1 d . . . . .
H16 H 0.464921 0.530409 0.286524 0.068 Uiso 1 1 calc R U . . .
C17 C 0.5482(5) 0.5948(4) 0.4725(13) 0.063(3) Uani 1 1 d . . . . .
H17 H 0.530691 0.562697 0.582941 0.075 Uiso 1 1 calc R U . . .
C18 C 0.6147(5) 0.6636(4) 0.4914(13) 0.0544(19) Uani 1 1 d . . . . .
H18 H 0.640419 0.676730 0.613856 0.065 Uiso 1 1 calc R U . . .
N1 N 0.6468(3) 0.8526(3) 0.4776(8) 0.0351(11) Uani 1 1 d . . . . .
O1 O 0.5882(3) 0.8925(3) 0.2564(7) 0.0429(11) Uani 1 1 d . . . . .
O2 O 0.6893(3) 0.8246(3) 0.7704(8) 0.0494(12) Uani 1 1 d . . . . .
O3 O 0.7909(5) 0.9541(4) 0.5076(11) 0.063(3) Uani 0.727(15) 1 d D U P A .
O3A O 0.7955(11) 0.9866(7) 0.415(4) 0.056(4) Uani 0.273(15) 1 d D U P . .
O4 O 0.8094(3) 0.9420(3) 0.1697(11) 0.0601(15) Uani 1 1 d . . . . .
O5 O 0.9269(6) 0.9989(6) 0.828(3) 0.076(5) Uani 0.46(2) 1 d D U P A 1
O5A O 0.9169(8) 0.9848(7) 0.691(3) 0.099(5) Uani 0.54(2) 1 d D U P A 2
Na1 Na 0.81488(19) 0.8930(2) 0.8422(10) 0.0952(17) Uani 1 1 d D . . . .

loop_
_atom_site_aniso_label
_atom_site_aniso_U_11
_atom_site_aniso_U_22
_atom_site_aniso_U_33
_atom_site_aniso_U_23
_atom_site_aniso_U_13
_atom_site_aniso_U_12
C1 0.053(4) 0.055(4) 0.032(3) 0.007(3) 0.005(3) 0.038(3)
C2 0.054(4) 0.039(3) 0.024(3) 0.002(2) 0.001(3) 0.030(3)
C3 0.060(4) 0.038(3) 0.020(3) -0.002(2) 0.001(2) 0.032(3)
C4 0.060(4) 0.044(3) 0.034(4) 0.009(3) 0.004(3) 0.033(3)
C5 0.053(4) 0.038(3) 0.050(4) 0.002(3) 0.001(3) 0.026(3)
C6 0.048(4) 0.049(4) 0.046(4) -0.008(3) -0.005(3) 0.026(3)
C7 0.065(4) 0.051(4) 0.038(4) 0.008(3) 0.010(3) 0.039(3)
C8 0.055(4) 0.037(3) 0.025(3) -0.001(2) 0.000(3) 0.031(3)
C9 0.059(4) 0.040(3) 0.025(3) -0.008(3) -0.008(3) 0.033(3)
C10 0.047(3) 0.040(3) 0.035(3) -0.008(3) -0.001(3) 0.030(3)
C11 0.050(4) 0.036(3) 0.076(5) -0.014(4) 0.015(4) 0.022(3)
C12 0.041(3) 0.038(3) 0.037(3) -0.009(3) -0.004(3) 0.026(3)
C13 0.042(3) 0.038(3) 0.033(3) 0.005(2) 0.006(2) 0.029(3)
C14 0.043(3) 0.036(3) 0.041(4) 0.004(3) -0.003(3) 0.021(3)
C15 0.044(3) 0.043(3) 0.063(5) -0.006(3) -0.006(3) 0.025(3)
C16 0.060(4) 0.034(3) 0.071(6) 0.001(3) 0.031(4) 0.020(3)
C17 0.106(6) 0.035(3) 0.058(5) 0.024(4) 0.050(5) 0.042(4)
C18 0.094(6) 0.056(4) 0.039(4) 0.007(3) 0.012(4) 0.057(4)
N1 0.047(3) 0.043(3) 0.027(3) -0.003(2) -0.002(2) 0.032(2)
O1 0.062(3) 0.061(3) 0.025(2) 0.008(2) 0.007(2) 0.045(2)
O2 0.065(3) 0.060(3) 0.040(3) -0.013(2) -0.017(2) 0.044(3)
O3 0.077(5) 0.021(4) 0.058(5) -0.009(3) 0.032(4) 0.000(3)
O3A 0.081(7) 0.013(6) 0.054(8) -0.007(5) 0.032(7) 0.008(6)
O4 0.042(3) 0.043(3) 0.087(5) 0.008(3) -0.004(3) 0.016(2)
O5 0.118(9) 0.065(7) 0.063(9) 0.015(7) -0.004(8) 0.059(7)
O5A 0.157(11) 0.066(7) 0.052(8) 0.034(6) 0.014(9) 0.038(7)
Na1 0.0502(18) 0.069(2) 0.147(4) -0.036(3) 0.020(2) 0.0158(16)

_geom_special_details            
;
 All esds (except the esd in the dihedral angle between two l.s. planes)
 are estimated using the full covariance matrix.  The cell esds are taken
 into account individually in the estimation of esds in distances, angles
 and torsion angles; correlations between esds in cell parameters are only
 used when they are defined by crystal symmetry.  An approximate (isotropic)
 treatment of cell esds is used for estimating esds involving l.s. planes.
;

loop_
_geom_bond_atom_site_label_1
_geom_bond_atom_site_label_2
_geom_bond_distance
_geom_bond_site_symmetry_2
_geom_bond_publ_flag
C1 C6 1.517(10) . ?
C1 C7 1.547(9) . ?
C1 C2 1.567(9) . ?
C1 H1 0.9800 . ?
C2 C8 1.496(9) . ?
C2 C3 1.541(8) . ?
C2 H2 0.9800 . ?
C3 C9 1.499(8) . ?
C3 C4 1.566(9) . ?
C3 H3 0.9800 . ?
C4 C5 1.496(10) . ?
C4 C7 1.522(9) . ?
C4 H4 0.9800 . ?
C5 C6 1.323(11) . ?
C5 H5 0.9300 . ?
C6 H6 0.9300 . ?
C7 H7A 0.9700 . ?
C7 H7B 0.9700 . ?
C8 O1 1.214(8) . ?
C8 N1 1.401(7) . ?
C9 O2 1.211(8) . ?
C9 N1 1.394(8) . ?
C10 N1 1.464(8) . ?
C10 C11 1.503(9) . ?
C10 C12 1.554(7) . ?
C10 H10 0.9800 . ?
C11 O4 1.269(11) . ?
C11 O3A 1.277(12) . ?
C11 O3 1.290(11) . ?
C11 Na1 2.940(8) 5_564 ?
C12 C13 1.500(9) . ?
C12 H12A 0.9700 . ?
C12 H12B 0.9700 . ?
C13 C14 1.379(10) . ?
C13 C18 1.386(10) . ?
C14 C15 1.384(10) . ?
C14 H14 0.9300 . ?
C15 C16 1.371(12) . ?
C15 H15 0.9300 . ?
C16 C17 1.358(14) . ?
C16 H16 0.9300 . ?
C17 C18 1.414(13) . ?
C17 H17 0.9300 . ?
C18 H18 0.9300 . ?
O2 Na1 2.316(6) . ?
O3 O3A 0.88(2) . ?
O3 Na1 2.622(9) 5_564 ?
O3 Na1 2.713(12) . ?
O3A Na1 2.028(18) 5_564 ?
O4 Na1 2.413(9) 1_554 ?
O4 Na1 2.722(7) 5_564 ?
O5 Na1 2.273(11) . ?
O5A Na1 2.257(11) . ?

loop_
_geom_angle_atom_site_label_1
_geom_angle_atom_site_label_2
_geom_angle_atom_site_label_3
_geom_angle
_geom_angle_site_symmetry_1
_geom_angle_site_symmetry_3
_geom_angle_publ_flag
C6 C1 C7 100.4(5) . . ?
C6 C1 C2 106.4(5) . . ?
C7 C1 C2 98.8(6) . . ?
C6 C1 H1 116.3 . . ?
C7 C1 H1 116.3 . . ?
C2 C1 H1 116.3 . . ?
C8 C2 C3 104.9(5) . . ?
C8 C2 C1 115.4(5) . . ?
C3 C2 C1 103.3(5) . . ?
C8 C2 H2 110.9 . . ?
C3 C2 H2 110.9 . . ?
C1 C2 H2 110.9 . . ?
C9 C3 C2 105.0(5) . . ?
C9 C3 C4 115.9(5) . . ?
C2 C3 C4 102.5(5) . . ?
C9 C3 H3 111.0 . . ?
C2 C3 H3 111.0 . . ?
C4 C3 H3 111.0 . . ?
C5 C4 C7 100.6(6) . . ?
C5 C4 C3 107.3(6) . . ?
C7 C4 C3 99.5(5) . . ?
C5 C4 H4 115.7 . . ?
C7 C4 H4 115.7 . . ?
C3 C4 H4 115.7 . . ?
C6 C5 C4 108.7(6) . . ?
C6 C5 H5 125.7 . . ?
C4 C5 H5 125.7 . . ?
C5 C6 C1 106.8(6) . . ?
C5 C6 H6 126.6 . . ?
C1 C6 H6 126.6 . . ?
C4 C7 C1 93.8(5) . . ?
C4 C7 H7A 113.0 . . ?
C1 C7 H7A 113.0 . . ?
C4 C7 H7B 113.0 . . ?
C1 C7 H7B 113.0 . . ?
H7A C7 H7B 110.4 . . ?
O1 C8 N1 123.6(6) . . ?
O1 C8 C2 127.4(6) . . ?
N1 C8 C2 109.1(5) . . ?
O2 C9 N1 125.2(6) . . ?
O2 C9 C3 125.7(6) . . ?
N1 C9 C3 109.1(5) . . ?
N1 C10 C11 111.2(5) . . ?
N1 C10 C12 113.8(5) . . ?
C11 C10 C12 108.7(5) . . ?
N1 C10 H10 107.7 . . ?
C11 C10 H10 107.7 . . ?
C12 C10 H10 107.7 . . ?
O4 C11 O3A 100.5(11) . . ?
O4 C11 O3 127.5(7) . . ?
O3A C11 O3 40.0(11) . . ?
O4 C11 C10 116.7(7) . . ?
O3A C11 C10 134.9(11) . . ?
O3 C11 C10 115.5(7) . . ?
O4 C11 Na1 67.6(4) . 5_564 ?
O3A C11 Na1 34.8(9) . 5_564 ?
O3 C11 Na1 63.1(4) . 5_564 ?
C10 C11 Na1 166.1(5) . 5_564 ?
C13 C12 C10 114.0(5) . . ?
C13 C12 H12A 108.8 . . ?
C10 C12 H12A 108.8 . . ?
C13 C12 H12B 108.8 . . ?
C10 C12 H12B 108.8 . . ?
H12A C12 H12B 107.7 . . ?
C14 C13 C18 117.4(6) . . ?
C14 C13 C12 120.7(6) . . ?
C18 C13 C12 121.9(7) . . ?
C13 C14 C15 122.6(7) . . ?
C13 C14 H14 118.7 . . ?
C15 C14 H14 118.7 . . ?
C16 C15 C14 119.5(8) . . ?
C16 C15 H15 120.2 . . ?
C14 C15 H15 120.2 . . ?
C17 C16 C15 119.6(7) . . ?
C17 C16 H16 120.2 . . ?
C15 C16 H16 120.2 . . ?
C16 C17 C18 121.0(7) . . ?
C16 C17 H17 119.5 . . ?
C18 C17 H17 119.5 . . ?
C13 C18 C17 119.9(8) . . ?
C13 C18 H18 120.1 . . ?
C17 C18 H18 120.1 . . ?
C9 N1 C8 111.8(5) . . ?
C9 N1 C10 127.4(5) . . ?
C8 N1 C10 120.2(5) . . ?
C9 O2 Na1 131.6(5) . . ?
O3A O3 C11 69.2(7) . . ?
O3A O3 Na1 39.8(15) . 5_564 ?
C11 O3 Na1 90.9(5) . 5_564 ?
O3A O3 Na1 161.6(13) . . ?
C11 O3 Na1 125.8(6) . . ?
Na1 O3 Na1 123.4(4) 5_564 . ?
O3 O3A C11 70.8(7) . . ?
O3 O3A Na1 124(2) . 5_564 ?
C11 O3A Na1 124.1(13) . 5_564 ?
C11 O4 Na1 140.8(5) . 1_554 ?
C11 O4 Na1 86.9(5) . 5_564 ?
Na1 O4 Na1 132.3(3) 1_554 5_564 ?
O3A Na1 O5A 120.9(6) 6_655 . ?
O3A Na1 O5 120.0(7) 6_655 . ?
O3A Na1 O2 87.1(7) 6_655 . ?
O5A Na1 O2 136.5(6) . . ?
O5 Na1 O2 152.0(5) . . ?
O3A Na1 O4 102.6(7) 6_655 1_556 ?
O5A Na1 O4 105.0(5) . 1_556 ?
O5 Na1 O4 82.5(6) . 1_556 ?
O2 Na1 O4 99.5(2) . 1_556 ?
O3A Na1 O3 16.1(8) 6_655 6_655 ?
O5A Na1 O3 113.4(5) . 6_655 ?
O5 Na1 O3 107.0(4) . 6_655 ?
O2 Na1 O3 100.8(3) . 6_655 ?
O4 Na1 O3 92.0(3) 1_556 6_655 ?
O3A Na1 O3 136.7(8) 6_655 . ?
O5A Na1 O3 63.9(5) . . ?
O5 Na1 O3 81.5(5) . . ?
O2 Na1 O3 72.9(3) . . ?
O4 Na1 O3 118.0(3) 1_556 . ?
O3 Na1 O3 149.8(3) 6_655 . ?
O3A Na1 O4 45.8(4) 6_655 6_655 ?
O5 Na1 O4 93.3(5) . 6_655 ?
O2 Na1 O4 102.3(2) . 6_655 ?
O4 Na1 O4 139.6(4) 1_556 6_655 ?
O3 Na1 O4 50.8(2) 6_655 6_655 ?
O3 Na1 O4 100.7(3) . 6_655 ?
O3A Na1 C11 21.1(4) 6_655 6_655 ?
O5A Na1 C11 101.1(5) . 6_655 ?
O5 Na1 C11 105.4(4) . 6_655 ?
O2 Na1 C11 98.3(2) . 6_655 ?
O4 Na1 C11 117.8(3) 1_556 6_655 ?
O3 Na1 C11 26.0(2) 6_655 6_655 ?
O3 Na1 C11 124.1(3) . 6_655 ?
O4 Na1 C11 25.5(2) 6_655 6_655 ?

loop_
_geom_torsion_atom_site_label_1
_geom_torsion_atom_site_label_2
_geom_torsion_atom_site_label_3
_geom_torsion_atom_site_label_4
_geom_torsion
_geom_torsion_site_symmetry_1
_geom_torsion_site_symmetry_2
_geom_torsion_site_symmetry_3
_geom_torsion_site_symmetry_4
_geom_torsion_publ_flag
C6 C1 C2 C8 46.9(7) . . . . ?
C7 C1 C2 C8 150.5(5) . . . . ?
C6 C1 C2 C3 -67.1(6) . . . . ?
C7 C1 C2 C3 36.5(6) . . . . ?
C8 C2 C3 C9 0.6(6) . . . . ?
C1 C2 C3 C9 121.9(5) . . . . ?
C8 C2 C3 C4 -120.9(5) . . . . ?
C1 C2 C3 C4 0.4(6) . . . . ?
C9 C3 C4 C5 -47.4(7) . . . . ?
C2 C3 C4 C5 66.3(6) . . . . ?
C9 C3 C4 C7 -151.7(6) . . . . ?
C2 C3 C4 C7 -38.1(6) . . . . ?
C7 C4 C5 C6 33.9(8) . . . . ?
C3 C4 C5 C6 -69.6(7) . . . . ?
C4 C5 C6 C1 -0.8(8) . . . . ?
C7 C1 C6 C5 -32.0(8) . . . . ?
C2 C1 C6 C5 70.4(7) . . . . ?
C5 C4 C7 C1 -49.6(6) . . . . ?
C3 C4 C7 C1 60.2(6) . . . . ?
C6 C1 C7 C4 49.1(6) . . . . ?
C2 C1 C7 C4 -59.4(5) . . . . ?
C3 C2 C8 O1 -178.2(7) . . . . ?
C1 C2 C8 O1 68.8(8) . . . . ?
C3 C2 C8 N1 1.7(7) . . . . ?
C1 C2 C8 N1 -111.3(6) . . . . ?
C2 C3 C9 O2 177.5(6) . . . . ?
C4 C3 C9 O2 -70.3(8) . . . . ?
C2 C3 C9 N1 -2.7(7) . . . . ?
C4 C3 C9 N1 109.5(6) . . . . ?
N1 C10 C11 O4 -155.9(6) . . . . ?
C12 C10 C11 O4 78.2(8) . . . . ?
N1 C10 C11 O3A -14(2) . . . . ?
C12 C10 C11 O3A -140(2) . . . . ?
N1 C10 C11 O3 30.0(9) . . . . ?
C12 C10 C11 O3 -96.0(8) . . . . ?
N1 C10 C11 Na1 -51(3) . . . 5_564 ?
C12 C10 C11 Na1 -177(2) . . . 5_564 ?
N1 C10 C12 C13 57.7(7) . . . . ?
C11 C10 C12 C13 -177.9(6) . . . . ?
C10 C12 C13 C14 67.9(8) . . . . ?
C10 C12 C13 C18 -112.5(7) . . . . ?
C18 C13 C14 C15 1.6(9) . . . . ?
C12 C13 C14 C15 -178.7(6) . . . . ?
C13 C14 C15 C16 0.5(10) . . . . ?
C14 C15 C16 C17 -2.6(11) . . . . ?
C15 C16 C17 C18 2.6(11) . . . . ?
C14 C13 C18 C17 -1.6(9) . . . . ?
C12 C13 C18 C17 178.8(6) . . . . ?
C16 C17 C18 C13 -0.5(11) . . . . ?
O2 C9 N1 C8 -176.2(6) . . . . ?
C3 C9 N1 C8 4.0(7) . . . . ?
O2 C9 N1 C10 -5.1(10) . . . . ?
C3 C9 N1 C10 175.1(5) . . . . ?
O1 C8 N1 C9 176.3(6) . . . . ?
C2 C8 N1 C9 -3.6(7) . . . . ?
O1 C8 N1 C10 4.5(9) . . . . ?
C2 C8 N1 C10 -175.4(5) . . . . ?
C11 C10 N1 C9 -75.8(8) . . . . ?
C12 C10 N1 C9 47.3(8) . . . . ?
C11 C10 N1 C8 94.6(7) . . . . ?
C12 C10 N1 C8 -142.3(6) . . . . ?
N1 C9 O2 Na1 73.3(8) . . . . ?
C3 C9 O2 Na1 -106.9(7) . . . . ?
O4 C11 O3 O3A 56.2(18) . . . . ?
C10 C11 O3 O3A -130.4(17) . . . . ?
Na1 C11 O3 O3A 34.2(16) 5_564 . . . ?
O4 C11 O3 Na1 22.0(9) . . . 5_564 ?
O3A C11 O3 Na1 -34.2(16) . . . 5_564 ?
C10 C11 O3 Na1 -164.6(5) . . . 5_564 ?
O4 C11 O3 Na1 -111.7(8) . . . . ?
O3A C11 O3 Na1 -167.9(19) . . . . ?
C10 C11 O3 Na1 61.7(9) . . . . ?
Na1 C11 O3 Na1 -133.7(7) 5_564 . . . ?
Na1 O3 O3A C11 118.7(15) 5_564 . . . ?
Na1 O3 O3A C11 147(4) . . . . ?
C11 O3 O3A Na1 -118.7(15) . . . 5_564 ?
Na1 O3 O3A Na1 29(5) . . . 5_564 ?
O4 C11 O3A O3 -137.9(13) . . . . ?
C10 C11 O3A O3 76(2) . . . . ?
Na1 C11 O3A O3 -119(3) 5_564 . . . ?
O4 C11 O3A Na1 -19(2) . . . 5_564 ?
O3 C11 O3A Na1 119(3) . . . 5_564 ?
C10 C11 O3A Na1 -165.3(10) . . . 5_564 ?
O3A C11 O4 Na1 -166.5(13) . . . 1_554 ?
O3 C11 O4 Na1 160.6(7) . . . 1_554 ?
C10 C11 O4 Na1 -12.8(12) . . . 1_554 ?
Na1 C11 O4 Na1 -178.3(8) 5_564 . . 1_554 ?
O3A C11 O4 Na1 11.7(13) . . . 5_564 ?
O3 C11 O4 Na1 -21.2(9) . . . 5_564 ?
C10 C11 O4 Na1 165.5(6) . . . 5_564 ?

_refine_diff_density_max         0.847
_refine_diff_density_min         -0.632
_refine_diff_density_rms         0.063

_shelx_res_file                  
;
TITL shelxt_a.res in P6(3)
    shelx.res
    created by SHELXL-2016/6 at 13:15:49 on 17-Jan-2017
CELL  1.54184  20.8091  20.8091   6.5883   90.000   90.000  120.000
ZERR     6.00   0.0010   0.0010   0.0004    0.000    0.000    0.000
LATT  -1
SYMM  - Y,   X - Y,   Z
SYMM  - X + Y, - X,   Z
SYMM  - X, - Y, 1/2 + Z
SYMM    Y, - X + Y, 1/2 + Z
SYMM    X - Y,   X, 1/2 + Z
SFAC  C    H    N    O    NA
UNIT  108 102 6 30 6
MERG   2
OMIT     0.00 135.00
SADI 0.005 NA1 O5 NA1 O5A
SIMU 0.005 O5 O5A
SADI 0.005 C11 O3 C11 O3A
SIMU 0.005 O3 O3A
FMAP   2
PLAN   20
ACTA
BOND   $H
CONF
L.S.  10
WGHT    0.071700    3.841300
FVAR       6.05406   0.46167   0.72688
C1    1    0.471471    0.815767    0.622374    11.00000    0.05309    0.05535 =
         0.03210    0.00667    0.00544    0.03773
AFIX  13
H1    2    0.437288    0.828413    0.554831    11.00000   -1.20000
AFIX   0
C2    1    0.555776    0.876115    0.614786    11.00000    0.05367    0.03881 =
         0.02447    0.00184    0.00058    0.03048
AFIX  13
H2    2    0.562849    0.925644    0.640281    11.00000   -1.20000
AFIX   0
C3    1    0.589855    0.852611    0.786890    11.00000    0.06040    0.03834 =
         0.01959   -0.00226    0.00150    0.03169
AFIX  13
H3    2    0.611834    0.891142    0.891509    11.00000   -1.20000
AFIX   0
C4    1    0.520905    0.781031    0.871605    11.00000    0.06040    0.04414 =
         0.03445    0.00879    0.00441    0.03345
AFIX  13
H4    2    0.526990    0.765018    1.006612    11.00000   -1.20000
AFIX   0
C5    1    0.495181    0.723368    0.708560    11.00000    0.05338    0.03770 =
         0.04954    0.00226    0.00107    0.02636
AFIX  43
H5    2    0.498848    0.680635    0.711800    11.00000   -1.20000
AFIX   0
C6    1    0.466344    0.743251    0.558973    11.00000    0.04805    0.04929 =
         0.04630   -0.00834   -0.00462    0.02586
AFIX  43
H6    2    0.446719    0.717702    0.438251    11.00000   -1.20000
AFIX   0
C7    1    0.462722    0.804716    0.854983    11.00000    0.06484    0.05054 =
         0.03789    0.00828    0.01012    0.03871
AFIX  23
H7A   2    0.476313    0.850262    0.927886    11.00000   -1.20000
H7B   2    0.413578    0.765987    0.895079    11.00000   -1.20000
AFIX   0
C8    1    0.596152    0.875807    0.427251    11.00000    0.05544    0.03674 =
         0.02476   -0.00062   -0.00003    0.03132
C9    1    0.647957    0.841246    0.685738    11.00000    0.05914    0.03971 =
         0.02542   -0.00789   -0.00830    0.03276
C10   1    0.697576    0.852668    0.323835    11.00000    0.04670    0.03995 =
         0.03531   -0.00768   -0.00138    0.03020
AFIX  13
H10   2    0.675590    0.850123    0.190429    11.00000   -1.20000
AFIX   0
C11   1    0.771266    0.923232    0.331410    11.00000    0.05038    0.03625 =
         0.07635   -0.01354    0.01456    0.02173
C12   1    0.711019    0.785812    0.340545    11.00000    0.04134    0.03796 =
         0.03687   -0.00854   -0.00368    0.02619
AFIX  23
H12A  2    0.744490    0.789465    0.232902    11.00000   -1.20000
H12B  2    0.735262    0.788959    0.468903    11.00000   -1.20000
AFIX   0
C13   1    0.641564    0.711549    0.327090    11.00000    0.04158    0.03846 =
         0.03290    0.00486    0.00553    0.02881
C14   1    0.602059    0.688253    0.148205    11.00000    0.04253    0.03599 =
         0.04116    0.00356   -0.00309    0.02095
AFIX  43
H14   2    0.619831    0.719059    0.035202    11.00000   -1.20000
AFIX   0
C15   1    0.537000    0.620836    0.130157    11.00000    0.04383    0.04339 =
         0.06302   -0.00563   -0.00640    0.02496
AFIX  43
H15   2    0.512019    0.606785    0.006738    11.00000   -1.20000
AFIX   0
C16   1    0.509631    0.574900    0.295535    11.00000    0.06040    0.03393 =
         0.07062    0.00145    0.03126    0.01994
AFIX  43
H16   2    0.464921    0.530409    0.286524    11.00000   -1.20000
AFIX   0
C17   1    0.548239    0.594803    0.472529    11.00000    0.10569    0.03471 =
         0.05770    0.02408    0.05014    0.04227
AFIX  43
H17   2    0.530691    0.562697    0.582941    11.00000   -1.20000
AFIX   0
C18   1    0.614738    0.663636    0.491419    11.00000    0.09380    0.05626 =
         0.03912    0.00744    0.01203    0.05690
AFIX  43
H18   2    0.640419    0.676730    0.613856    11.00000   -1.20000
AFIX   0
N1    3    0.646776    0.852607    0.477624    11.00000    0.04743    0.04283 =
         0.02738   -0.00300   -0.00214    0.03177
O1    4    0.588189    0.892542    0.256446    11.00000    0.06210    0.06061 =
         0.02533    0.00850    0.00683    0.04514
O2    4    0.689265    0.824649    0.770411    11.00000    0.06464    0.06047 =
         0.03964   -0.01262   -0.01693    0.04362
O3    4    0.790947    0.954063    0.507550    31.00000    0.07663    0.02106 =
         0.05809   -0.00851    0.03176    0.00043
O3A   4    0.795501    0.986551    0.415290   -31.00000    0.08107    0.01314 =
         0.05382   -0.00671    0.03213    0.00846
O4    4    0.809444    0.942016    0.169655    11.00000    0.04237    0.04306 =
         0.08717    0.00777   -0.00419    0.01555
PART    1
O5    4    0.926926    0.998919    0.827972    21.00000    0.11816    0.06532 =
         0.06257    0.01482   -0.00439    0.05943
PART    2
O5A   4    0.916904    0.984846    0.691193   -21.00000    0.15669    0.06569 =
         0.05180    0.03406    0.01352    0.03846
PART    0
NA1   5    0.814883    0.892980    0.842213    11.00000    0.05025    0.06925 =
         0.14737   -0.03554    0.01959    0.01577
HKLF    4


REM  shelxt_a.res in P6(3)
REM R1 =  0.0726 for    2528 Fo > 4sig(Fo)  and  0.0824 for all    2849 data
REM    246 parameters refined using     15 restraints

END

WGHT      0.0708      3.8242

REM Highest difference peak  0.847,  deepest hole -0.632,  1-sigma level  0.063
Q1    1   0.8421  0.8993  0.9598  11.00000  0.05    0.85
Q2    1   0.8606  0.9610  0.6839  11.00000  0.05    0.59
Q3    1   0.8032  0.9184  0.8453  11.00000  0.05    0.53
Q4    1   0.7356  0.8599  0.7560  11.00000  0.05    0.40
Q5    1   0.7930  0.8600  0.9254  11.00000  0.05    0.27
Q6    1   0.9069  1.0477  0.8806  11.00000  0.05    0.23
Q7    1   0.7307  0.8649  0.9012  11.00000  0.05    0.22
Q8    1   0.6826  0.8934  0.0158  11.00000  0.05    0.22
Q9    1   0.8061  0.9199  0.0421  11.00000  0.05    0.21
Q10   1   0.5900  0.6106  0.5184  11.00000  0.05    0.21
Q11   1   0.3630  0.6458  0.2758  11.00000  0.05    0.21
Q12   1   0.3333  0.6667  0.4968  10.33333  0.05    0.20
Q13   1   0.5436  0.5579 -0.0627  11.00000  0.05    0.20
Q14   1   0.5436  0.6490  0.7474  11.00000  0.05    0.19
Q15   1   0.9132  0.9325  0.6386  11.00000  0.05    0.19
Q16   1   0.5524  0.8004  1.1990  11.00000  0.05    0.18
Q17   1   0.5729  0.6497  0.0918  11.00000  0.05    0.18
Q18   1   0.5153  0.8328  0.2787  11.00000  0.05    0.18
Q19   1   0.4386  0.8535  0.6395  11.00000  0.05    0.18
Q20   1   0.6422  0.7379  0.7621  11.00000  0.05    0.17
;
_shelx_res_checksum              6482
####################################################################### 
# 
# This file contains crystal structure data downloaded from the 
# Cambridge Structural Database (CSD) hosted by the Cambridge 
# Crystallographic Data Centre (CCDC).
# 
# Full information about CCDC data access policies and citation 
# guidelines are available at http://www.ccdc.cam.ac.uk/access/V1 
# 
# Audit and citation data items may have been added by the CCDC. 
# Please retain this information to preserve the provenance of 
# this file and to allow appropriate attribution of the data. 
# 
#######################################################################

data_9Na_S
_database_code_depnum_ccdc_archive 'CCDC 1826289'
_audit_update_record             
;
2018-02-27 deposited with the CCDC.
2018-05-16 downloaded from the CCDC.
;

_audit_creation_method           SHELXL-2016/6
_shelx_SHELXL_version_number     2016/6
_chemical_name_systematic        ?
_chemical_name_common            ?
_chemical_melting_point          ?
_chemical_formula_moiety         ?
_chemical_formula_sum            'C18 H17 N Na O5'
_chemical_formula_weight         350.31
_chemical_oxdiff_usercomment     'Fred Pfeller JRE-5-013'


loop_
_atom_type_symbol
_atom_type_description
_atom_type_scat_dispersion_real
_atom_type_scat_dispersion_imag
_atom_type_scat_source
C C 0.0181 0.0091 'International Tables Vol C Tables 4.2.6.8 and 6.1.1.4'
H H 0.0000 0.0000 'International Tables Vol C Tables 4.2.6.8 and 6.1.1.4'
N N 0.0311 0.0180 'International Tables Vol C Tables 4.2.6.8 and 6.1.1.4'
O O 0.0492 0.0322 'International Tables Vol C Tables 4.2.6.8 and 6.1.1.4'
Na Na 0.1353 0.1239 'International Tables Vol C Tables 4.2.6.8 and 6.1.1.4'

_space_group_crystal_system      hexagonal
_space_group_IT_number           173
_space_group_name_H-M_alt        'P 63'
_space_group_name_Hall           'P 6c'

_shelx_space_group_comment       
;
The symmetry employed for this shelxl refinement is uniquely defined
by the following loop, which should always be used as a source of
symmetry information in preference to the above space-group names.
They are only intended as comments.
;

loop_
_space_group_symop_operation_xyz
'x, y, z'
'-y, x-y, z'
'-x+y, -x, z'
'-x, -y, z+1/2'
'y, -x+y, z+1/2'
'x-y, x, z+1/2'

_cell_length_a                   20.7637(3)
_cell_length_b                   20.7637(3)
_cell_length_c                   6.59150(10)
_cell_angle_alpha                90
_cell_angle_beta                 90
_cell_angle_gamma                120
_cell_volume                     2461.07(8)
_cell_formula_units_Z            6
_cell_measurement_temperature    130.01(10)
_cell_measurement_reflns_used    5579
_cell_measurement_theta_min      4.2310
_cell_measurement_theta_max      76.6730

_exptl_crystal_description       rod
_exptl_crystal_colour            colourless
_exptl_crystal_density_meas      ?
_exptl_crystal_density_method    ?
_exptl_crystal_density_diffrn    1.418
_exptl_crystal_F_000             1098
_exptl_transmission_factor_min   ?
_exptl_transmission_factor_max   ?
_exptl_crystal_size_max          0.432
_exptl_crystal_size_mid          0.150
_exptl_crystal_size_min          0.092
_exptl_absorpt_coefficient_mu    1.088
_shelx_estimated_absorpt_T_min   ?
_shelx_estimated_absorpt_T_max   ?
_exptl_absorpt_correction_T_min  0.74547
_exptl_absorpt_correction_T_max  1.00000
_exptl_absorpt_correction_type   multi-scan
_exptl_absorpt_process_details   
;
CrysAlisPro 1.171.38.43 (Rigaku Oxford Diffraction, 2015)
Empirical absorption correction using spherical harmonics,
 implemented in SCALE3 ABSPACK scaling algorithm.
;
_oxdiff_exptl_absorpt_empirical_full_min 0.677
_oxdiff_exptl_absorpt_empirical_full_max 1.426
_oxdiff_exptl_absorpt_empirical_details 
;
Empirical correction (ABSPACK) includes:
- Absorption correction using spherical harmonics
- Frame scaling
;
_diffrn_ambient_temperature      130.01(10)
_diffrn_ambient_environment      N~2~
_diffrn_source                   'micro-focus sealed X-ray tube'
_diffrn_source_type              'SuperNova (Cu) X-ray Source'
_diffrn_radiation_probe          x-ray
_diffrn_radiation_type           'Cu K\a'
_diffrn_radiation_wavelength     1.54184
_diffrn_radiation_monochromator  mirror
_diffrn_measurement_device       'four-circle diffractometer'
_diffrn_measurement_device_type  'SuperNova, Dual, Cu at zero, Atlas'
_diffrn_detector                 'CCD plate'
_diffrn_detector_type            Atlas
_diffrn_measurement_method       '\w scans'
_diffrn_detector_area_resol_mean 10.2273
_diffrn_reflns_number            9217
_diffrn_reflns_av_unetI/netI     0.0259
_diffrn_reflns_av_R_equivalents  0.0245
_diffrn_reflns_limit_h_min       -18
_diffrn_reflns_limit_h_max       26
_diffrn_reflns_limit_k_min       -22
_diffrn_reflns_limit_k_max       26
_diffrn_reflns_limit_l_min       -5
_diffrn_reflns_limit_l_max       8
_diffrn_reflns_theta_min         4.259
_diffrn_reflns_theta_max         77.126
_diffrn_reflns_theta_full        67.684
_diffrn_measured_fraction_theta_max 0.982
_diffrn_measured_fraction_theta_full 0.998
_diffrn_reflns_Laue_measured_fraction_max 0.982
_diffrn_reflns_Laue_measured_fraction_full 0.998
_diffrn_reflns_point_group_measured_fraction_max 0.815
_diffrn_reflns_point_group_measured_fraction_full 0.854
_reflns_number_total             2844
_reflns_number_gt                2650
_reflns_threshold_expression     'I > 2\s(I)'
_reflns_Friedel_coverage         0.522
_reflns_Friedel_fraction_max     0.615
_reflns_Friedel_fraction_full    0.680

_reflns_special_details          
;
 Reflections were merged by SHELXL according to the crystal
 class for the calculation of statistics and refinement.
 
 _reflns_Friedel_fraction is defined as the number of unique
 Friedel pairs measured divided by the number that would be
 possible theoretically, ignoring centric projections and
 systematic absences.
;

_computing_data_collection       'CrysAlisPro 1.171.38.43 (Rigaku OD, 2015)'
_computing_cell_refinement       'CrysAlisPro 1.171.38.43 (Rigaku OD, 2015)'
_computing_data_reduction        'CrysAlisPro 1.171.38.43 (Rigaku OD, 2015)'
_computing_structure_solution    ?
_computing_structure_refinement  'SHELXL-2016/6 (Sheldrick, 2016)'
_computing_molecular_graphics    ?
_computing_publication_material  ?
_refine_special_details          ?
_refine_ls_structure_factor_coef Fsqd
_refine_ls_matrix_type           full
_refine_ls_weighting_scheme      calc
_refine_ls_weighting_details     
'w=1/[\s^2^(Fo^2^)+(0.0352P)^2^+5.3529P] where P=(Fo^2^+2Fc^2^)/3'
_atom_sites_solution_primary     ?
_atom_sites_solution_secondary   ?
_atom_sites_solution_hydrogens   geom
_refine_ls_hydrogen_treatment    constr
_refine_ls_extinction_method     none
_refine_ls_extinction_coef       .
_refine_ls_abs_structure_details 
;
 Flack x determined using 821 quotients [(I+)-(I-)]/[(I+)+(I-)]
 (Parsons, Flack and Wagner, Acta Cryst. B69 (2013) 249-259).
;
_refine_ls_abs_structure_Flack   0.0(2)
_chemical_absolute_configuration rmad
_refine_ls_number_reflns         2844
_refine_ls_number_parameters     246
_refine_ls_number_restraints     17
_refine_ls_R_factor_all          0.0694
_refine_ls_R_factor_gt           0.0631
_refine_ls_wR_factor_ref         0.1538
_refine_ls_wR_factor_gt          0.1502
_refine_ls_goodness_of_fit_ref   1.117
_refine_ls_restrained_S_all      1.136
_refine_ls_shift/su_max          0.000
_refine_ls_shift/su_mean         0.000

loop_
_atom_site_label
_atom_site_type_symbol
_atom_site_fract_x
_atom_site_fract_y
_atom_site_fract_z
_atom_site_U_iso_or_equiv
_atom_site_adp_type
_atom_site_occupancy
_atom_site_site_symmetry_order
_atom_site_calc_flag
_atom_site_refinement_flags_posn
_atom_site_refinement_flags_adp
_atom_site_refinement_flags_occupancy
_atom_site_disorder_assembly
_atom_site_disorder_group
C1 C 0.2595(3) 0.7811(3) 0.8712(9) 0.0339(13) Uani 1 1 d . . . . .
H1 H 0.237388 0.764978 1.006130 0.041 Uiso 1 1 calc R U . . .
C2 C 0.2624(3) 0.8530(3) 0.7855(8) 0.0301(12) Uani 1 1 d . . . . .
H2 H 0.278995 0.891657 0.889765 0.036 Uiso 1 1 calc R U . . .
C3 C 0.3201(3) 0.8765(3) 0.6130(8) 0.0294(11) Uani 1 1 d . . . . .
H3 H 0.362560 0.926249 0.638130 0.035 Uiso 1 1 calc R U . . .
C4 C 0.3444(3) 0.8164(3) 0.6202(9) 0.0368(13) Uani 1 1 d . . . . .
H4 H 0.391350 0.829343 0.552174 0.044 Uiso 1 1 calc R U . . .
C5 C 0.2773(3) 0.7437(3) 0.5575(10) 0.0405(14) Uani 1 1 d . . . . .
H5 H 0.271725 0.718026 0.437268 0.049 Uiso 1 1 calc R U . . .
C6 C 0.2279(3) 0.7235(3) 0.7065(10) 0.0376(14) Uani 1 1 d . . . . .
H6 H 0.181312 0.680734 0.708446 0.045 Uiso 1 1 calc R U . . .
C7 C 0.3427(3) 0.8058(3) 0.8528(10) 0.0416(14) Uani 1 1 d . . . . .
H7A H 0.353611 0.767327 0.893030 0.050 Uiso 1 1 calc R U . . .
H7B H 0.374562 0.851633 0.925013 0.050 Uiso 1 1 calc R U . . .
C8 C 0.1928(3) 0.8418(3) 0.6832(9) 0.0316(12) Uani 1 1 d . . . . .
C9 C 0.2790(3) 0.8760(3) 0.4263(9) 0.0286(11) Uani 1 1 d . . . . .
C10 C 0.1541(3) 0.8527(3) 0.3233(10) 0.0301(11) Uani 1 1 d . . . . .
H10 H 0.173458 0.849698 0.190220 0.036 Uiso 1 1 calc R U . . .
C11 C 0.1517(3) 0.9244(3) 0.3275(13) 0.0491(17) Uani 1 1 d D . . . .
C12 C 0.0739(3) 0.7855(3) 0.3397(10) 0.0318(12) Uani 1 1 d . . . . .
H12A H 0.052699 0.788458 0.468025 0.038 Uiso 1 1 calc R U . . .
H12B H 0.043965 0.789073 0.232187 0.038 Uiso 1 1 calc R U . . .
C13 C 0.0694(2) 0.7110(3) 0.3258(9) 0.0268(11) Uani 1 1 d . . . . .
C14 C 0.0486(3) 0.6631(3) 0.4892(10) 0.0398(14) Uani 1 1 d . . . . .
H14 H 0.035636 0.675872 0.611497 0.048 Uiso 1 1 calc R U . . .
C15 C 0.0472(3) 0.5950(3) 0.4705(11) 0.0503(19) Uani 1 1 d . . . . .
H15 H 0.033482 0.563251 0.581540 0.060 Uiso 1 1 calc R U . . .
C16 C 0.0654(3) 0.5746(3) 0.2925(12) 0.0472(17) Uani 1 1 d . . . . .
H16 H 0.065298 0.529885 0.282894 0.057 Uiso 1 1 calc R U . . .
C17 C 0.0840(3) 0.6210(3) 0.1277(11) 0.0410(14) Uani 1 1 d . . . . .
H17 H 0.095301 0.607110 0.004496 0.049 Uiso 1 1 calc R U . . .
C18 C 0.0860(3) 0.6883(3) 0.1449(9) 0.0324(12) Uani 1 1 d . . . . .
H18 H 0.098732 0.719236 0.032158 0.039 Uiso 1 1 calc R U . . .
N1 N 0.2055(2) 0.8531(2) 0.4764(7) 0.0282(10) Uani 1 1 d . . . . .
O1 O 0.1343(2) 0.8248(2) 0.7693(7) 0.0417(10) Uani 1 1 d . . . . .
O2 O 0.3041(2) 0.8926(2) 0.2557(6) 0.0370(9) Uani 1 1 d . . . . .
O3 O 0.1884(12) 0.9856(8) 0.427(4) 0.057(4) Uani 0.261(15) 1 d D U P A 1
O3A O 0.1608(5) 0.9546(4) 0.5053(10) 0.056(2) Uani 0.739(15) 1 d D U P A 2
O4 O 0.1320(2) 0.9422(2) 0.1660(8) 0.0511(13) Uani 1 1 d . . . . .
O5 O 0.0717(9) 1.0004(7) 0.829(3) 0.083(5) Uani 0.47(2) 1 d D U P A 1
O5A O 0.0685(10) 0.9875(8) 0.694(3) 0.119(6) Uani 0.53(2) 1 d D U P A 2
Na1 Na 0.07767(17) 0.89396(15) 0.8412(7) 0.0746(10) Uani 1 1 d D . . . .

loop_
_atom_site_aniso_label
_atom_site_aniso_U_11
_atom_site_aniso_U_22
_atom_site_aniso_U_33
_atom_site_aniso_U_23
_atom_site_aniso_U_13
_atom_site_aniso_U_12
C1 0.032(3) 0.034(3) 0.024(3) 0.004(2) 0.001(2) 0.007(2)
C2 0.028(2) 0.034(3) 0.017(3) -0.002(2) -0.004(2) 0.007(2)
C3 0.026(2) 0.032(3) 0.019(3) 0.001(2) 0.000(2) 0.006(2)
C4 0.029(3) 0.046(3) 0.032(3) 0.008(3) 0.005(2) 0.017(2)
C5 0.043(3) 0.041(3) 0.041(4) -0.009(3) -0.004(3) 0.023(3)
C6 0.031(3) 0.028(3) 0.046(4) -0.001(3) -0.003(3) 0.009(2)
C7 0.032(3) 0.048(3) 0.034(3) 0.009(3) -0.003(3) 0.012(3)
C8 0.030(3) 0.031(3) 0.025(3) -0.006(2) -0.001(2) 0.008(2)
C9 0.025(2) 0.027(2) 0.024(3) 0.000(2) 0.000(2) 0.005(2)
C10 0.026(2) 0.029(2) 0.031(3) -0.005(2) -0.008(2) 0.010(2)
C11 0.043(3) 0.031(3) 0.071(5) -0.018(3) -0.028(4) 0.016(3)
C12 0.023(2) 0.033(3) 0.035(3) -0.010(3) -0.007(2) 0.011(2)
C13 0.016(2) 0.029(2) 0.027(3) 0.004(2) -0.002(2) 0.0045(19)
C14 0.027(3) 0.041(3) 0.028(3) 0.005(3) -0.004(2) 0.000(2)
C15 0.045(3) 0.028(3) 0.046(4) 0.021(3) -0.020(3) -0.005(3)
C16 0.039(3) 0.027(3) 0.066(5) -0.002(3) -0.027(3) 0.009(2)
C17 0.033(3) 0.039(3) 0.050(4) -0.008(3) 0.001(3) 0.017(2)
C18 0.028(2) 0.030(3) 0.034(3) 0.007(2) 0.005(2) 0.011(2)
N1 0.024(2) 0.031(2) 0.023(2) -0.005(2) -0.0063(19) 0.0088(18)
O1 0.033(2) 0.049(2) 0.038(3) -0.009(2) 0.0024(19) 0.0165(18)
O2 0.0312(19) 0.051(2) 0.021(2) 0.0074(19) 0.0012(17) 0.0148(18)
O3 0.086(8) 0.012(6) 0.056(7) -0.006(5) -0.038(6) 0.012(6)
O3A 0.087(6) 0.015(3) 0.056(5) -0.010(3) -0.037(4) 0.019(4)
O4 0.047(2) 0.036(2) 0.072(4) 0.007(2) 0.003(2) 0.022(2)
O5 0.100(8) 0.071(7) 0.069(10) 0.043(8) 0.034(9) 0.038(6)
O5A 0.146(9) 0.088(8) 0.061(9) 0.053(8) 0.017(10) 0.012(7)
Na1 0.0689(19) 0.0528(16) 0.114(3) -0.0214(19) -0.039(2) 0.0390(15)

_geom_special_details            
;
 All esds (except the esd in the dihedral angle between two l.s. planes)
 are estimated using the full covariance matrix.  The cell esds are taken
 into account individually in the estimation of esds in distances, angles
 and torsion angles; correlations between esds in cell parameters are only
 used when they are defined by crystal symmetry.  An approximate (isotropic)
 treatment of cell esds is used for estimating esds involving l.s. planes.
;

loop_
_geom_bond_atom_site_label_1
_geom_bond_atom_site_label_2
_geom_bond_distance
_geom_bond_site_symmetry_2
_geom_bond_publ_flag
C1 C6 1.501(8) . ?
C1 C7 1.541(8) . ?
C1 C2 1.568(8) . ?
C1 H1 0.9800 . ?
C2 C8 1.503(7) . ?
C2 C3 1.543(7) . ?
C2 H2 0.9800 . ?
C3 C9 1.494(8) . ?
C3 C4 1.563(8) . ?
C3 H3 0.9800 . ?
C4 C5 1.513(8) . ?
C4 C7 1.547(9) . ?
C4 H4 0.9800 . ?
C5 C6 1.328(9) . ?
C5 H5 0.9300 . ?
C6 H6 0.9300 . ?
C7 H7A 0.9700 . ?
C7 H7B 0.9700 . ?
C8 O1 1.223(7) . ?
C8 N1 1.386(7) . ?
C9 O2 1.215(6) . ?
C9 N1 1.393(6) . ?
C10 N1 1.466(7) . ?
C10 C11 1.514(7) . ?
C10 C12 1.551(7) . ?
C10 H10 0.9800 . ?
C11 O4 1.261(9) . ?
C11 O3 1.287(10) . ?
C11 O3A 1.298(9) . ?
C11 Na1 2.910(6) 6_664 ?
C12 C13 1.505(7) . ?
C12 H12A 0.9700 . ?
C12 H12B 0.9700 . ?
C13 C14 1.381(8) . ?
C13 C18 1.387(8) . ?
C14 C15 1.403(9) . ?
C14 H14 0.9300 . ?
C15 C16 1.364(10) . ?
C15 H15 0.9300 . ?
C16 C17 1.372(10) . ?
C16 H16 0.9300 . ?
C17 C18 1.383(8) . ?
C17 H17 0.9300 . ?
C18 H18 0.9300 . ?
O1 Na1 2.315(5) . ?
O3 Na1 2.042(19) 6_664 ?
O3A Na1 2.591(8) 6_664 ?
O3A Na1 2.701(10) . ?
O4 Na1 2.394(7) 1_554 ?
O4 Na1 2.715(5) 6_664 ?
O5 Na1 2.276(9) . ?
O5A Na1 2.264(10) . ?

loop_
_geom_angle_atom_site_label_1
_geom_angle_atom_site_label_2
_geom_angle_atom_site_label_3
_geom_angle
_geom_angle_site_symmetry_1
_geom_angle_site_symmetry_3
_geom_angle_publ_flag
C6 C1 C7 100.3(5) . . ?
C6 C1 C2 106.9(5) . . ?
C7 C1 C2 98.7(4) . . ?
C6 C1 H1 116.1 . . ?
C7 C1 H1 116.1 . . ?
C2 C1 H1 116.1 . . ?
C8 C2 C3 104.6(4) . . ?
C8 C2 C1 116.0(4) . . ?
C3 C2 C1 102.8(4) . . ?
C8 C2 H2 111.0 . . ?
C3 C2 H2 111.0 . . ?
C1 C2 H2 111.0 . . ?
C9 C3 C2 104.7(4) . . ?
C9 C3 C4 115.5(5) . . ?
C2 C3 C4 103.5(4) . . ?
C9 C3 H3 110.9 . . ?
C2 C3 H3 110.9 . . ?
C4 C3 H3 110.9 . . ?
C5 C4 C7 100.6(5) . . ?
C5 C4 C3 106.5(4) . . ?
C7 C4 C3 98.6(5) . . ?
C5 C4 H4 116.2 . . ?
C7 C4 H4 116.2 . . ?
C3 C4 H4 116.2 . . ?
C6 C5 C4 107.1(5) . . ?
C6 C5 H5 126.4 . . ?
C4 C5 H5 126.4 . . ?
C5 C6 C1 108.8(5) . . ?
C5 C6 H6 125.6 . . ?
C1 C6 H6 125.6 . . ?
C1 C7 C4 93.9(5) . . ?
C1 C7 H7A 112.9 . . ?
C4 C7 H7A 112.9 . . ?
C1 C7 H7B 112.9 . . ?
C4 C7 H7B 112.9 . . ?
H7A C7 H7B 110.4 . . ?
O1 C8 N1 125.6(5) . . ?
O1 C8 C2 125.2(5) . . ?
N1 C8 C2 109.2(4) . . ?
O2 C9 N1 123.8(5) . . ?
O2 C9 C3 126.8(5) . . ?
N1 C9 C3 109.4(5) . . ?
N1 C10 C11 111.3(5) . . ?
N1 C10 C12 114.1(5) . . ?
C11 C10 C12 109.6(4) . . ?
N1 C10 H10 107.2 . . ?
C11 C10 H10 107.2 . . ?
C12 C10 H10 107.2 . . ?
O4 C11 O3 105.0(11) . . ?
O4 C11 O3A 127.6(6) . . ?
O4 C11 C10 116.7(6) . . ?
O3 C11 C10 133.3(11) . . ?
O3A C11 C10 115.0(6) . . ?
O4 C11 Na1 68.6(3) . 6_664 ?
O3 C11 Na1 37.4(10) . 6_664 ?
O3A C11 Na1 62.9(4) . 6_664 ?
C10 C11 Na1 167.0(4) . 6_664 ?
C13 C12 C10 114.1(4) . . ?
C13 C12 H12A 108.7 . . ?
C10 C12 H12A 108.7 . . ?
C13 C12 H12B 108.7 . . ?
C10 C12 H12B 108.7 . . ?
H12A C12 H12B 107.6 . . ?
C14 C13 C18 117.9(5) . . ?
C14 C13 C12 122.0(6) . . ?
C18 C13 C12 120.2(5) . . ?
C13 C14 C15 119.9(6) . . ?
C13 C14 H14 120.1 . . ?
C15 C14 H14 120.1 . . ?
C16 C15 C14 121.3(6) . . ?
C16 C15 H15 119.4 . . ?
C14 C15 H15 119.4 . . ?
C15 C16 C17 119.2(6) . . ?
C15 C16 H16 120.4 . . ?
C17 C16 H16 120.4 . . ?
C16 C17 C18 120.0(6) . . ?
C16 C17 H17 120.0 . . ?
C18 C17 H17 120.0 . . ?
C17 C18 C13 121.8(6) . . ?
C17 C18 H18 119.1 . . ?
C13 C18 H18 119.1 . . ?
C8 N1 C9 111.9(4) . . ?
C8 N1 C10 126.9(5) . . ?
C9 N1 C10 120.6(5) . . ?
C8 O1 Na1 131.0(4) . . ?
C11 O3 Na1 120.1(13) . 6_664 ?
C11 O3A Na1 90.6(4) . 6_664 ?
C11 O3A Na1 127.6(5) . . ?
Na1 O3A Na1 124.1(3) 6_664 . ?
C11 O4 Na1 141.8(4) . 1_554 ?
C11 O4 Na1 85.8(4) . 6_664 ?
Na1 O4 Na1 132.4(2) 1_554 6_664 ?
O3 Na1 O5 119.1(8) 5_455 . ?
O3 Na1 O1 87.8(7) 5_455 . ?
O5A Na1 O1 137.0(6) . . ?
O5 Na1 O1 152.4(4) . . ?
O3 Na1 O4 100.2(6) 5_455 1_556 ?
O5 Na1 O4 82.4(6) . 1_556 ?
O1 Na1 O4 99.43(18) . 1_556 ?
O3 Na1 O3A 14.5(8) 5_455 5_455 ?
O5 Na1 O3A 106.5(4) . 5_455 ?
O1 Na1 O3A 101.0(2) . 5_455 ?
O4 Na1 O3A 91.8(2) 1_556 5_455 ?
O5A Na1 O3A 63.7(6) . . ?
O1 Na1 O3A 73.6(2) . . ?
O4 Na1 O3A 118.7(2) 1_556 . ?
O3A Na1 O3A 149.4(3) 5_455 . ?
O3 Na1 O4 47.7(4) 5_455 5_455 ?
O5 Na1 O4 93.7(5) . 5_455 ?
O1 Na1 O4 101.57(17) . 5_455 ?
O4 Na1 O4 140.2(3) 1_556 5_455 ?
O3 Na1 C11 22.5(4) 5_455 5_455 ?
O5 Na1 C11 105.8(4) . 5_455 ?
O1 Na1 C11 97.57(18) . 5_455 ?
O4 Na1 C11 118.2(3) 1_556 5_455 ?
O4 Na1 C11 25.62(18) 5_455 5_455 ?

_refine_diff_density_max         0.779
_refine_diff_density_min         -0.698
_refine_diff_density_rms         0.067

_shelx_res_file                  
;
TITL shelxt_a.res in P6(3)
    shelx.res
    created by SHELXL-2016/6 at 14:57:43 on 12-Dec-2016
CELL  1.54184  20.7637  20.7637   6.5915   90.000   90.000  120.000
ZERR     6.00   0.0003   0.0003   0.0001    0.000    0.000    0.000
LATT  -1
SYMM  - Y,   X - Y,   Z
SYMM  - X + Y, - X,   Z
SYMM  - X, - Y, 1/2 + Z
SYMM    Y, - X + Y, 1/2 + Z
SYMM    X - Y,   X, 1/2 + Z
SFAC  C    H    N    O    NA
UNIT  108 102 6 30 6
MERG   2
SADI 0.005 NA1 O5 NA1 O5A
SIMU 0.005 O5 O5A
SADI 0.005 C11 O3 C11 O3A
SIMU 0.005 O3 O3A
FLAT   C10 C11 O3 O4
FLAT   C10 C11 O3A O4
FMAP   2
PLAN   20
ACTA
BOND   $H
L.S.  10
WGHT    0.035200    5.352900
FVAR       6.21237   0.46539   0.26149
C1    1    0.259502    0.781099    0.871183    11.00000    0.03157    0.03413 =
         0.02401    0.00432    0.00140    0.00738
AFIX  13
H1    2    0.237388    0.764978    1.006130    11.00000   -1.20000
AFIX   0
C2    1    0.262404    0.852952    0.785457    11.00000    0.02811    0.03411 =
         0.01684   -0.00216   -0.00442    0.00720
AFIX  13
H2    2    0.278995    0.891657    0.889765    11.00000   -1.20000
AFIX   0
C3    1    0.320109    0.876521    0.612994    11.00000    0.02570    0.03240 =
         0.01894    0.00115    0.00012    0.00620
AFIX  13
H3    2    0.362560    0.926249    0.638130    11.00000   -1.20000
AFIX   0
C4    1    0.344443    0.816449    0.620167    11.00000    0.02934    0.04646 =
         0.03187    0.00839    0.00452    0.01686
AFIX  13
H4    2    0.391350    0.829343    0.552174    11.00000   -1.20000
AFIX   0
C5    1    0.277314    0.743738    0.557528    11.00000    0.04299    0.04122 =
         0.04051   -0.00888   -0.00393    0.02349
AFIX  43
H5    2    0.271725    0.718026    0.437268    11.00000   -1.20000
AFIX   0
C6    1    0.227865    0.723513    0.706474    11.00000    0.03076    0.02781 =
         0.04643   -0.00060   -0.00254    0.00877
AFIX  43
H6    2    0.181312    0.680734    0.708446    11.00000   -1.20000
AFIX   0
C7    1    0.342657    0.805779    0.852847    11.00000    0.03239    0.04768 =
         0.03421    0.00897   -0.00286    0.01202
AFIX  23
H7A   2    0.353611    0.767327    0.893030    11.00000   -1.20000
H7B   2    0.374562    0.851633    0.925013    11.00000   -1.20000
AFIX   0
C8    1    0.192837    0.841753    0.683245    11.00000    0.02967    0.03085 =
         0.02514   -0.00580   -0.00148    0.00826
C9    1    0.279024    0.876003    0.426328    11.00000    0.02495    0.02670 =
         0.02428   -0.00006   -0.00026    0.00544
C10   1    0.154068    0.852702    0.323285    11.00000    0.02569    0.02860 =
         0.03097   -0.00464   -0.00754    0.00984
AFIX  13
H10   2    0.173458    0.849698    0.190220    11.00000   -1.20000
AFIX   0
C11   1    0.151708    0.924376    0.327481    11.00000    0.04281    0.03102 =
         0.07072   -0.01765   -0.02799    0.01640
C12   1    0.073938    0.785509    0.339683    11.00000    0.02319    0.03339 =
         0.03464   -0.00995   -0.00735    0.01110
AFIX  23
H12A  2    0.052699    0.788458    0.468025    11.00000   -1.20000
H12B  2    0.043965    0.789073    0.232187    11.00000   -1.20000
AFIX   0
C13   1    0.069381    0.710969    0.325793    11.00000    0.01582    0.02890 =
         0.02680    0.00399   -0.00171    0.00447
C14   1    0.048626    0.663064    0.489211    11.00000    0.02749    0.04075 =
         0.02806    0.00508   -0.00395   -0.00023
AFIX  43
H14   2    0.035636    0.675872    0.611497    11.00000   -1.20000
AFIX   0
C15   1    0.047167    0.595043    0.470471    11.00000    0.04535    0.02804 =
         0.04611    0.02053   -0.01968   -0.00517
AFIX  43
H15   2    0.033482    0.563251    0.581540    11.00000   -1.20000
AFIX   0
C16   1    0.065435    0.574640    0.292466    11.00000    0.03926    0.02678 =
         0.06593   -0.00249   -0.02711    0.00931
AFIX  43
H16   2    0.065298    0.529885    0.282894    11.00000   -1.20000
AFIX   0
C17   1    0.084016    0.620978    0.127712    11.00000    0.03328    0.03898 =
         0.04950   -0.00847    0.00066    0.01711
AFIX  43
H17   2    0.095301    0.607110    0.004496    11.00000   -1.20000
AFIX   0
C18   1    0.085960    0.688314    0.144935    11.00000    0.02773    0.03028 =
         0.03380    0.00671    0.00519    0.01050
AFIX  43
H18   2    0.098732    0.719236    0.032158    11.00000   -1.20000
AFIX   0
N1    3    0.205489    0.853094    0.476404    11.00000    0.02405    0.03062 =
         0.02343   -0.00526   -0.00633    0.00880
O1    4    0.134300    0.824764    0.769324    11.00000    0.03341    0.04852 =
         0.03774   -0.00897    0.00242    0.01646
O2    4    0.304055    0.892613    0.255675    11.00000    0.03123    0.05102 =
         0.02095    0.00744    0.00120    0.01479
PART    1
O3    4    0.188393    0.985579    0.426974    31.00000    0.08644    0.01156 =
         0.05615   -0.00589   -0.03828    0.01243
PART    2
O3A   4    0.160830    0.954585    0.505265   -31.00000    0.08735    0.01482 =
         0.05634   -0.00985   -0.03698    0.01904
PART    0
O4    4    0.131979    0.942245    0.165977    11.00000    0.04689    0.03630 =
         0.07221    0.00657    0.00251    0.02230
PART    1
O5    4    0.071750    1.000432    0.828655    21.00000    0.10030    0.07104 =
         0.06917    0.04343    0.03404    0.03753
PART    2
O5A   4    0.068474    0.987469    0.693503   -21.00000    0.14628    0.08825 =
         0.06104    0.05293    0.01734    0.01199
PART    0
NA1   5    0.077674    0.893956    0.841155    11.00000    0.06888    0.05278 =
         0.11351   -0.02137   -0.03924    0.03902
HKLF    4


REM  shelxt_a.res in P6(3)
REM R1 =  0.0631 for    2650 Fo > 4sig(Fo)  and  0.0694 for all    2844 data
REM    246 parameters refined using     17 restraints

END

WGHT      0.0317      5.4824

REM Highest difference peak  0.779,  deepest hole -0.698,  1-sigma level  0.067
Q1    1   0.0553  0.8987  0.9641  11.00000  0.05    0.78
Q2    1   0.0996  0.9699  0.6952  11.00000  0.05    0.53
Q3    1   0.1114  0.9150  0.8472  11.00000  0.05    0.42
Q4    1   0.1297  0.8607  0.7365  11.00000  0.05    0.36
Q5    1   0.0733  1.0375  0.5479  11.00000  0.05    0.33
Q6    1   0.1341  1.0447  0.8394  11.00000  0.05    0.27
Q7    1   0.2857  0.8560  0.1168  11.00000  0.05    0.26
Q8    1   0.1354  1.0463  0.9133  11.00000  0.05    0.26
Q9    1   0.0168  0.9414  0.6442  11.00000  0.05    0.25
Q10   1   0.0546  0.9164  0.7005  11.00000  0.05    0.23
Q11   1   0.4207  0.9667  0.7164  11.00000  0.05    0.22
Q12   1   0.0175  0.6128  0.4899  11.00000  0.05    0.22
Q13   1   0.2595  0.8893  0.2491  11.00000  0.05    0.22
Q14   1   0.0896  0.6443  0.7415  11.00000  0.05    0.22
Q15   1   0.0590  0.8968  0.1602  11.00000  0.05    0.22
Q16   1   0.0639  0.8646  0.9377  11.00000  0.05    0.21
Q17   1   0.0001  0.5636  0.6139  11.00000  0.05    0.21
Q18   1   0.2263  0.8479  0.7401  11.00000  0.05    0.21
Q19   1   0.1178  0.9140  0.0293  11.00000  0.05    0.21
Q20   1   0.0722  0.6092  0.2270  11.00000  0.05    0.21
;
_shelx_res_checksum              3801
####################################################################### 
# 
# This file contains crystal structure data downloaded from the 
# Cambridge Structural Database (CSD) hosted by the Cambridge 
# Crystallographic Data Centre (CCDC).
# 
# Full information about CCDC data access policies and citation 
# guidelines are available at http://www.ccdc.cam.ac.uk/access/V1 
# 
# Audit and citation data items may have been added by the CCDC. 
# Please retain this information to preserve the provenance of 
# this file and to allow appropriate attribution of the data. 
# 
#######################################################################

data_9TEA_S
_database_code_depnum_ccdc_archive 'CCDC 1826290'
_audit_update_record             
;
2018-02-27 deposited with the CCDC.
2018-05-16 downloaded from the CCDC.
;
_audit_creation_date             2017-04-28
_audit_creation_method           
;
Olex2 1.2
(compiled 2017.03.28 svn.r3405 for OlexSys, GUI svn.r5335)
;
_shelx_SHELXL_version_number     2014/7
_chemical_name_common            ?
_chemical_name_systematic        ?
_chemical_formula_moiety         'C18 H16 N O4, 2(H2 O), C8 H20 N'
_chemical_formula_sum            'C26 H40 N2 O6'
_chemical_formula_weight         476.60
_chemical_absolute_configuration ad
_chemical_melting_point          ?
loop_
_atom_type_symbol
_atom_type_description
_atom_type_scat_dispersion_real
_atom_type_scat_dispersion_imag
_atom_type_scat_source
C C 0.0181 0.0091 'International Tables Vol C Tables 4.2.6.8 and 6.1.1.4'
H H 0.0000 0.0000 'International Tables Vol C Tables 4.2.6.8 and 6.1.1.4'
N N 0.0311 0.0180 'International Tables Vol C Tables 4.2.6.8 and 6.1.1.4'
O O 0.0492 0.0322 'International Tables Vol C Tables 4.2.6.8 and 6.1.1.4'

_shelx_space_group_comment       
;
The symmetry employed for this shelxl refinement is uniquely defined
by the following loop, which should always be used as a source of
symmetry information in preference to the above space-group names.
They are only intended as comments.
;
_space_group_crystal_system      triclinic
_space_group_IT_number           1
_space_group_name_H-M_alt        'P 1'
_space_group_name_Hall           'P 1'
loop_
_space_group_symop_operation_xyz
'x, y, z'

_cell_length_a                   8.8976(3)
_cell_length_b                   9.7399(3)
_cell_length_c                   15.4155(5)
_cell_angle_alpha                93.9720(10)
_cell_angle_beta                 99.6020(10)
_cell_angle_gamma                107.2150(10)
_cell_volume                     1248.18(7)
_cell_formula_units_Z            2
_cell_measurement_reflns_used    9945
_cell_measurement_temperature    100(2)
_cell_measurement_theta_max      68.29
_cell_measurement_theta_min      4.79
_shelx_estimated_absorpt_T_max   0.905
_shelx_estimated_absorpt_T_min   0.806
_exptl_absorpt_coefficient_mu    0.726
_exptl_absorpt_correction_T_max  0.7531
_exptl_absorpt_correction_T_min  0.6842
_exptl_absorpt_correction_type   multi-scan
_exptl_absorpt_process_details   
;
'Dataset was created by merging two collections carried out 
on the same crystal after manual reorientation, in order to
collect satisfactory Friedel pair coverage. Each dataset was
scaled separately. SADABS-2016/2 (Bruker,2016/2) was used for 
absorption correction. 
The Ratio of minimum to maximum transmission is 0.8598
wR2(int) was 0.0643 before and 0.0504 after correction. 
The Ratio of minimum to maximum transmission is 0.9085. The 
\l/2 correction factor is Not present.'
;
_exptl_absorpt_special_details   'See Above'
_exptl_crystal_colour            colourless
_exptl_crystal_density_diffrn    1.268
_exptl_crystal_density_meas      .
_exptl_crystal_density_method    ?
_exptl_crystal_description       block
_exptl_crystal_F_000             516
_exptl_crystal_size_max          0.31
_exptl_crystal_size_mid          0.17
_exptl_crystal_size_min          0.14
_exptl_transmission_factor_max   ?
_exptl_transmission_factor_min   ?
_diffrn_reflns_av_R_equivalents  0.0361
_diffrn_reflns_av_unetI/netI     0.0292
_diffrn_reflns_Laue_measured_fraction_full 1.000
_diffrn_reflns_Laue_measured_fraction_max 0.999
_diffrn_reflns_limit_h_max       10
_diffrn_reflns_limit_h_min       -10
_diffrn_reflns_limit_k_max       11
_diffrn_reflns_limit_k_min       -11
_diffrn_reflns_limit_l_max       18
_diffrn_reflns_limit_l_min       -18
_diffrn_reflns_number            33371
_diffrn_reflns_point_group_measured_fraction_full 0.993
_diffrn_reflns_point_group_measured_fraction_max 0.989
_diffrn_reflns_theta_full        67.679
_diffrn_reflns_theta_max         68.296
_diffrn_reflns_theta_min         2.931
_diffrn_ambient_temperature      99.99
_diffrn_detector_area_resol_mean 8
_diffrn_measured_fraction_theta_full 1.000
_diffrn_measured_fraction_theta_max 0.999
_diffrn_measurement_device_type  'Bruker APEX-II CCD'
_diffrn_measurement_method       '\w and \f scans'
_diffrn_radiation_monochromator  graphite
_diffrn_radiation_type           CuK\a
_diffrn_radiation_wavelength     1.54178
_diffrn_source                   'sealed tube'
_diffrn_standards_number         0
_reflns_Friedel_coverage         0.979
_reflns_Friedel_fraction_full    0.986
_reflns_Friedel_fraction_max     0.979
_reflns_number_gt                9004
_reflns_number_total             9072
_reflns_special_details          
;
 Reflections were merged by SHELXL according to the crystal
 class for the calculation of statistics and refinement.
 
 _reflns_Friedel_fraction is defined as the number of unique
 Friedel pairs measured divided by the number that would be
 possible theoretically, ignoring centric projections and
 systematic absences.

 Final dataset was obtained by isotropic scaling of two 
datasets to obtain sufficient Friedel pair coverage in P1.
The merging process was carried out in Bruker XPREP, with
20451 reflections in dataset 1 (Rint 0.039) and 12928 
reflections in dataset 2 (Rint 0.031). The K value was 0.0966
and B value was -0.1294, giving 9074 unique averaged reflections
with final R(int) 0.0360 and R(sigma) 0.0261. 
;
_reflns_threshold_expression     'I > 2\s(I)'
_computing_cell_refinement       ?
_computing_data_collection       ?
_computing_data_reduction        ?
_computing_molecular_graphics    'Olex2 (Dolomanov et al., 2009)'
_computing_publication_material  'Olex2 (Dolomanov et al., 2009)'
_computing_structure_refinement  'ShelXL (Sheldrick, 2015)'
_computing_structure_solution    'ShelXT (Sheldrick, 2015)'
_refine_diff_density_max         0.411
_refine_diff_density_min         -0.214
_refine_diff_density_rms         0.038
_refine_ls_abs_structure_details 
;
 Flack x determined using 4397 quotients [(I+)-(I-)]/[(I+)+(I-)]
 (Parsons, Flack and Wagner, Acta Cryst. B69 (2013) 249-259).
;
_refine_ls_abs_structure_Flack   0.05(3)
_refine_ls_extinction_coef       .
_refine_ls_extinction_method     none
_refine_ls_goodness_of_fit_ref   1.030
_refine_ls_hydrogen_treatment    mixed
_refine_ls_matrix_type           full
_refine_ls_number_parameters     645
_refine_ls_number_reflns         9072
_refine_ls_number_restraints     11
_refine_ls_R_factor_all          0.0342
_refine_ls_R_factor_gt           0.0340
_refine_ls_restrained_S_all      1.030
_refine_ls_shift/su_max          0.000
_refine_ls_shift/su_mean         0.000
_refine_ls_structure_factor_coef Fsqd
_refine_ls_weighting_details     
'w=1/[\s^2^(Fo^2^)+(0.0600P)^2^+0.2530P] where P=(Fo^2^+2Fc^2^)/3'
_refine_ls_weighting_scheme      calc
_refine_ls_wR_factor_gt          0.0939
_refine_ls_wR_factor_ref         0.0941
_refine_special_details          ?
_olex2_refinement_description    
;
1. Fixed Uiso
 At 1.2 times of:
  All C(H) groups, All C(H,H) groups
 At 1.5 times of:
  All C(H,H,H) groups, All C(H,H,H,H,H,H,H,H,H,H,H) groups
2. Restrained distances
 O12-H12C = O12-H12D
 0.87 with sigma of 0.02
 O9-H9A = O9-H9B
 0.87 with sigma of 0.02
 O10-H10A = O10-H10B
 0.87 with sigma of 0.02
 O11-H11A = O11-H11B
 0.87 with sigma of 0.02
3.a Ternary CH refined with riding coordinates:
 C1(H1), C4(H4), C6(H6), C7(H7), C10(H10), C19(H19), C22(H22), C24(H24),
 C25(H25), C28(H28)
3.b Secondary CH2 refined with riding coordinates:
 C5(H5A,H5B), C12(H12A,H12B), C23(H23A,H23B), C30(H30A,H30B), C38(H38A,H38B),
 C39(H39A,H39B), C42(H42A,H42B), C43(H43A,H43B), C46(H46A,H46B), C47(H47A,H47B),
  C50(H50A,H50B), C51(H51A,H51B)
3.c Aromatic/amide H refined with riding coordinates:
 C2(H2), C3(H3), C14(H14), C15(H15), C16(H16), C17(H17), C18(H18), C20(H20),
 C21(H21), C32(H32), C33(H33), C34(H34), C35(H35), C36(H36)
3.d Idealised Me refined as rotating group:
 C37(H37A,H37B,H37C), C40(H40A,H40B,H40C), C41(H41A,H41B,H41C), C44(H44A,H44B,
 H44C), C45(H45A,H45B,H45C), C48(H48A,H48B,H48C), C49(H49A,H49B,H49C), C52(H52A,
 H52B,H52C)
;
_atom_sites_solution_hydrogens   mixed
_atom_sites_solution_primary     dual
_atom_sites_solution_secondary   ?
loop_
_atom_site_label
_atom_site_type_symbol
_atom_site_fract_x
_atom_site_fract_y
_atom_site_fract_z
_atom_site_U_iso_or_equiv
_atom_site_adp_type
_atom_site_occupancy
_atom_site_site_symmetry_order
_atom_site_calc_flag
_atom_site_refinement_flags_posn
_atom_site_refinement_flags_adp
_atom_site_refinement_flags_occupancy
_atom_site_disorder_assembly
_atom_site_disorder_group
O1 O 1.20389(19) 0.28445(18) 0.62940(11) 0.0235(3) Uani 1 1 d . . . . .
O2 O 1.3951(2) 0.1832(2) 0.67389(12) 0.0300(4) Uani 1 1 d . . . . .
O3 O 1.2068(2) 0.46498(18) 0.84813(12) 0.0301(4) Uani 1 1 d . . . . .
O4 O 0.88173(19) 0.03057(17) 0.69766(11) 0.0239(3) Uani 1 1 d . . . . .
N1 N 1.0734(2) 0.2351(2) 0.77579(12) 0.0186(4) Uani 1 1 d . . . . .
C1 C 0.7090(3) 0.1718(2) 0.83646(15) 0.0207(4) Uani 1 1 d . . . . .
H1 H 0.6105 0.0862 0.8166 0.025 Uiso 1 1 calc R . . . .
C2 C 0.8289(3) 0.1579(3) 0.91509(15) 0.0208(4) Uani 1 1 d . . . . .
H2 H 0.8384 0.0698 0.9344 0.025 Uiso 1 1 calc R . . . .
C3 C 0.9187(3) 0.2911(3) 0.95234(15) 0.0226(5) Uani 1 1 d . . . . .
H3 H 1.0024 0.3152 1.0033 0.027 Uiso 1 1 calc R . . . .
C4 C 0.8618(3) 0.3968(2) 0.89807(16) 0.0235(5) Uani 1 1 d . . . . .
H4 H 0.8903 0.4980 0.9281 0.028 Uiso 1 1 calc R . . . .
C5 C 0.6815(3) 0.3137(3) 0.86982(16) 0.0235(5) Uani 1 1 d . . . . .
H5A H 0.6264 0.3550 0.8221 0.028 Uiso 1 1 calc R . . . .
H5B H 0.6248 0.3040 0.9202 0.028 Uiso 1 1 calc R . . . .
C6 C 0.9139(3) 0.3804(2) 0.80642(15) 0.0210(5) Uani 1 1 d . . . . .
H6 H 0.8973 0.4575 0.7699 0.025 Uiso 1 1 calc R . . . .
C7 C 0.8050(3) 0.2294(2) 0.76275(14) 0.0194(4) Uani 1 1 d . . . . .
H7 H 0.7307 0.2365 0.7081 0.023 Uiso 1 1 calc R . . . .
C8 C 0.9177(3) 0.1498(2) 0.73994(14) 0.0193(4) Uani 1 1 d . . . . .
C9 C 1.0820(3) 0.3718(2) 0.81390(15) 0.0214(5) Uani 1 1 d . . . . .
C10 C 1.2195(3) 0.1962(2) 0.77198(15) 0.0204(4) Uani 1 1 d . . . . .
H10 H 1.3062 0.2620 0.8197 0.024 Uiso 1 1 calc R . . . .
C11 C 1.2756(3) 0.2231(2) 0.68232(15) 0.0206(4) Uani 1 1 d . . . . .
C12 C 1.2024(3) 0.0401(2) 0.79196(15) 0.0219(4) Uani 1 1 d . . . . .
H12A H 1.1309 -0.0276 0.7405 0.026 Uiso 1 1 calc R . . . .
H12B H 1.3091 0.0258 0.7980 0.026 Uiso 1 1 calc R . . . .
C13 C 1.1369(3) 0.0005(2) 0.87441(16) 0.0219(5) Uani 1 1 d . . . . .
C14 C 1.1997(3) 0.0862(3) 0.95629(17) 0.0248(5) Uani 1 1 d . . . . .
H14 H 1.2842 0.1745 0.9605 0.030 Uiso 1 1 calc R . . . .
C15 C 1.1413(3) 0.0455(3) 1.03142(17) 0.0280(5) Uani 1 1 d . . . . .
H15 H 1.1856 0.1055 1.0866 0.034 Uiso 1 1 calc R . . . .
C16 C 1.0180(3) -0.0832(3) 1.02617(17) 0.0286(5) Uani 1 1 d . . . . .
H16 H 0.9781 -0.1118 1.0778 0.034 Uiso 1 1 calc R . . . .
C17 C 0.9534(3) -0.1696(3) 0.94579(18) 0.0276(5) Uani 1 1 d . . . . .
H17 H 0.8689 -0.2577 0.9421 0.033 Uiso 1 1 calc R . . . .
C18 C 1.0116(3) -0.1281(3) 0.87042(17) 0.0256(5) Uani 1 1 d . . . . .
H18 H 0.9657 -0.1879 0.8153 0.031 Uiso 1 1 calc R . . . .
O12 O 0.5746(2) 0.2691(2) 0.54799(13) 0.0339(4) Uani 1 1 d D . . . .
O11 O 0.5710(2) 0.4306(2) 0.40662(12) 0.0305(4) Uani 1 1 d D . . . .
O5 O 0.2838(2) 0.50299(18) 0.37463(11) 0.0260(4) Uani 1 1 d . . . . .
O6 O 0.0979(2) 0.6091(2) 0.32998(13) 0.0334(4) Uani 1 1 d . . . . .
O7 O 0.2725(2) 0.3729(2) 0.16248(14) 0.0385(5) Uani 1 1 d . . . . .
O8 O 0.6572(2) 0.77549(19) 0.31309(12) 0.0289(4) Uani 1 1 d . . . . .
N2 N 0.4401(2) 0.5869(2) 0.24075(13) 0.0209(4) Uani 1 1 d . . . . .
C19 C 0.6044(3) 0.3974(3) 0.10085(17) 0.0287(5) Uani 1 1 d . . . . .
H19 H 0.5612 0.2966 0.0690 0.034 Uiso 1 1 calc R . . . .
C20 C 0.5620(3) 0.5144(3) 0.05104(16) 0.0262(5) Uani 1 1 d . . . . .
H20 H 0.4760 0.4999 0.0021 0.031 Uiso 1 1 calc R . . . .
C21 C 0.6676(3) 0.6410(3) 0.08853(16) 0.0241(5) Uani 1 1 d . . . . .
H21 H 0.6692 0.7334 0.0718 0.029 Uiso 1 1 calc R . . . .
C22 C 0.7847(3) 0.6118(3) 0.16263(16) 0.0235(5) Uani 1 1 d . . . . .
H22 H 0.8913 0.6885 0.1810 0.028 Uiso 1 1 calc R . . . .
C23 C 0.7875(3) 0.4624(3) 0.12416(17) 0.0297(5) Uani 1 1 d . . . . .
H23A H 0.8380 0.4667 0.0714 0.036 Uiso 1 1 calc R . . . .
H23B H 0.8380 0.4128 0.1688 0.036 Uiso 1 1 calc R . . . .
C24 C 0.6934(3) 0.5607(2) 0.23940(15) 0.0208(5) Uani 1 1 d . . . . .
H24 H 0.7670 0.5426 0.2906 0.025 Uiso 1 1 calc R . . . .
C25 C 0.5635(3) 0.4189(2) 0.19499(16) 0.0237(5) Uani 1 1 d . . . . .
H25 H 0.5699 0.3361 0.2288 0.028 Uiso 1 1 calc R . . . .
C26 C 0.4069(3) 0.4499(3) 0.19530(16) 0.0255(5) Uani 1 1 d . . . . .
C27 C 0.6020(3) 0.6559(2) 0.26978(15) 0.0200(4) Uani 1 1 d . . . . .
C28 C 0.3224(3) 0.6567(3) 0.26059(17) 0.0263(5) Uani 1 1 d . . . . .
H28 H 0.3871 0.7544 0.2930 0.032 Uiso 1 1 calc R . . . .
C29 C 0.2240(3) 0.5787(3) 0.32638(16) 0.0220(5) Uani 1 1 d . . . . .
C30 C 0.2258(3) 0.6858(3) 0.17712(17) 0.0294(5) Uani 1 1 d . . . . .
H30A H 0.1541 0.7392 0.1942 0.035 Uiso 1 1 calc R . . . .
H30B H 0.1574 0.5921 0.1429 0.035 Uiso 1 1 calc R . . . .
C31 C 0.3289(3) 0.7728(3) 0.11777(17) 0.0272(5) Uani 1 1 d . . . . .
C32 C 0.2967(3) 0.7217(3) 0.02892(18) 0.0291(5) Uani 1 1 d . . . . .
H32 H 0.2141 0.6329 0.0074 0.035 Uiso 1 1 calc R . . . .
C33 C 0.3810(3) 0.7958(3) -0.02934(17) 0.0324(6) Uani 1 1 d . . . . .
H33 H 0.3558 0.7583 -0.0904 0.039 Uiso 1 1 calc R . . . .
C34 C 0.5019(3) 0.9243(3) 0.0006(2) 0.0383(7) Uani 1 1 d . . . . .
H34 H 0.5604 0.9760 -0.0396 0.046 Uiso 1 1 calc R . . . .
C35 C 0.5373(3) 0.9775(3) 0.0894(2) 0.0356(6) Uani 1 1 d . . . . .
H35 H 0.6205 1.0662 0.1107 0.043 Uiso 1 1 calc R . . . .
C36 C 0.4518(3) 0.9018(3) 0.14767(17) 0.0308(5) Uani 1 1 d . . . . .
H36 H 0.4776 0.9385 0.2088 0.037 Uiso 1 1 calc R . . . .
O9 O 0.9235(2) 0.3675(2) 0.59831(12) 0.0280(4) Uani 1 1 d D . . . .
O10 O 0.9198(2) 0.5210(2) 0.45492(13) 0.0363(4) Uani 1 1 d D . . . .
N3 N 0.0494(2) 0.0726(2) 0.37238(13) 0.0199(4) Uani 1 1 d . . . . .
C37 C -0.0341(3) 0.1700(3) 0.22877(18) 0.0335(6) Uani 1 1 d . . . . .
H37A H -0.0742 0.1396 0.1650 0.050 Uiso 1 1 calc GR . . . .
H37B H 0.0748 0.2384 0.2386 0.050 Uiso 1 1 calc GR . . . .
H37C H -0.1047 0.2170 0.2525 0.050 Uiso 1 1 calc GR . . . .
C38 C -0.0315(3) 0.0384(3) 0.27546(16) 0.0234(5) Uani 1 1 d . . . . .
H38A H -0.1434 -0.0244 0.2708 0.028 Uiso 1 1 calc R . . . .
H38B H 0.0244 -0.0174 0.2441 0.028 Uiso 1 1 calc R . . . .
C39 C 0.0255(3) -0.0722(2) 0.40859(16) 0.0234(5) Uani 1 1 d . . . . .
H39A H -0.0898 -0.1289 0.3922 0.028 Uiso 1 1 calc R . . . .
H39B H 0.0852 -0.1264 0.3791 0.028 Uiso 1 1 calc R . . . .
C40 C 0.0788(3) -0.0628(3) 0.50824(17) 0.0293(5) Uani 1 1 d . . . . .
H40A H 0.0682 -0.1602 0.5246 0.044 Uiso 1 1 calc GR . . . .
H40B H 0.0114 -0.0203 0.5384 0.044 Uiso 1 1 calc GR . . . .
H40C H 0.1910 -0.0020 0.5260 0.044 Uiso 1 1 calc GR . . . .
C41 C 0.3189(3) 0.0891(3) 0.32848(19) 0.0312(5) Uani 1 1 d . . . . .
H41A H 0.2854 0.0981 0.2658 0.047 Uiso 1 1 calc GR . . . .
H41B H 0.2967 -0.0135 0.3362 0.047 Uiso 1 1 calc GR . . . .
H41C H 0.4342 0.1394 0.3476 0.047 Uiso 1 1 calc GR . . . .
C42 C 0.2272(3) 0.1560(3) 0.38368(17) 0.0245(5) Uani 1 1 d . . . . .
H42A H 0.2378 0.2550 0.3684 0.029 Uiso 1 1 calc R . . . .
H42B H 0.2778 0.1651 0.4470 0.029 Uiso 1 1 calc R . . . .
C43 C -0.0231(3) 0.1686(3) 0.42266(16) 0.0246(5) Uani 1 1 d . . . . .
H43A H 0.0321 0.1883 0.4856 0.030 Uiso 1 1 calc R . . . .
H43B H -0.0026 0.2625 0.3984 0.030 Uiso 1 1 calc R . . . .
C44 C -0.2020(3) 0.1044(3) 0.4182(2) 0.0337(6) Uani 1 1 d . . . . .
H44A H -0.2584 0.0880 0.3563 0.051 Uiso 1 1 calc GR . . . .
H44B H -0.2395 0.1717 0.4525 0.051 Uiso 1 1 calc GR . . . .
H44C H -0.2236 0.0122 0.4430 0.051 Uiso 1 1 calc GR . . . .
N4 N 0.4711(2) 0.7219(2) 0.63373(13) 0.0209(4) Uani 1 1 d . . . . .
C45 C 0.1970(3) 0.6996(3) 0.67314(17) 0.0268(5) Uani 1 1 d . . . . .
H45A H 0.0826 0.6460 0.6534 0.040 Uiso 1 1 calc GR . . . .
H45B H 0.2155 0.8017 0.6647 0.040 Uiso 1 1 calc GR . . . .
H45C H 0.2302 0.6922 0.7361 0.040 Uiso 1 1 calc GR . . . .
C46 C 0.2940(3) 0.6361(2) 0.61918(17) 0.0238(5) Uani 1 1 d . . . . .
H46A H 0.2465 0.6283 0.5555 0.029 Uiso 1 1 calc R . . . .
H46B H 0.2841 0.5367 0.6337 0.029 Uiso 1 1 calc R . . . .
C47 C 0.5481(3) 0.6296(3) 0.58386(19) 0.0291(5) Uani 1 1 d . . . . .
H47A H 0.5279 0.5349 0.6070 0.035 Uiso 1 1 calc R . . . .
H47B H 0.4952 0.6113 0.5205 0.035 Uiso 1 1 calc R . . . .
C48 C 0.7266(3) 0.6960(3) 0.5905(2) 0.0374(6) Uani 1 1 d . . . . .
H48A H 0.7668 0.6303 0.5566 0.056 Uiso 1 1 calc GR . . . .
H48B H 0.7809 0.7119 0.6528 0.056 Uiso 1 1 calc GR . . . .
H48C H 0.7481 0.7888 0.5663 0.056 Uiso 1 1 calc GR . . . .
C49 C 0.4464(3) 0.8627(3) 0.49984(17) 0.0298(5) Uani 1 1 d . . . . .
H49A H 0.5110 0.8163 0.4700 0.045 Uiso 1 1 calc GR . . . .
H49B H 0.4639 0.9614 0.4843 0.045 Uiso 1 1 calc GR . . . .
H49C H 0.3326 0.8068 0.4809 0.045 Uiso 1 1 calc GR . . . .
C50 C 0.4956(3) 0.8686(2) 0.59938(16) 0.0229(5) Uani 1 1 d . . . . .
H50A H 0.4337 0.9208 0.6286 0.027 Uiso 1 1 calc R . . . .
H50B H 0.6105 0.9259 0.6175 0.027 Uiso 1 1 calc R . . . .
C51 C 0.5475(3) 0.7539(3) 0.73135(16) 0.0243(5) Uani 1 1 d . . . . .
H51A H 0.4905 0.8096 0.7619 0.029 Uiso 1 1 calc R . . . .
H51B H 0.6601 0.8163 0.7378 0.029 Uiso 1 1 calc R . . . .
C52 C 0.5467(3) 0.6213(3) 0.7776(2) 0.0354(6) Uani 1 1 d . . . . .
H52A H 0.6164 0.5731 0.7540 0.053 Uiso 1 1 calc GR . . . .
H52B H 0.4370 0.5543 0.7672 0.053 Uiso 1 1 calc GR . . . .
H52C H 0.5862 0.6509 0.8414 0.053 Uiso 1 1 calc GR . . . .
H11A H 0.550(5) 0.384(4) 0.449(2) 0.053 Uiso 1 1 d DR . . . .
H9A H 0.930(5) 0.412(4) 0.554(2) 0.053 Uiso 1 1 d DR . . . .
H10A H 0.984(5) 0.547(4) 0.417(2) 0.053 Uiso 1 1 d DR . . . .
H9B H 1.006(4) 0.337(4) 0.611(3) 0.053 Uiso 1 1 d DR . . . .
H11B H 0.487(4) 0.460(4) 0.392(3) 0.053 Uiso 1 1 d DR . . . .
H12C H 0.669(3) 0.285(5) 0.574(3) 0.053 Uiso 1 1 d DR . . . .
H12D H 0.519(5) 0.247(4) 0.589(2) 0.053 Uiso 1 1 d DR . . . .
H10B H 0.827(3) 0.516(4) 0.431(3) 0.053 Uiso 1 1 d DR . . . .

loop_
_atom_site_aniso_label
_atom_site_aniso_U_11
_atom_site_aniso_U_22
_atom_site_aniso_U_33
_atom_site_aniso_U_23
_atom_site_aniso_U_13
_atom_site_aniso_U_12
O1 0.0239(8) 0.0267(8) 0.0221(8) 0.0051(6) 0.0069(6) 0.0094(7)
O2 0.0221(8) 0.0470(11) 0.0277(9) 0.0096(8) 0.0105(7) 0.0166(8)
O3 0.0245(9) 0.0235(8) 0.0361(10) -0.0016(7) 0.0080(7) -0.0018(7)
O4 0.0220(8) 0.0225(8) 0.0256(8) -0.0034(6) 0.0039(6) 0.0065(6)
N1 0.0182(9) 0.0191(9) 0.0199(9) 0.0026(7) 0.0069(7) 0.0061(7)
C1 0.0190(10) 0.0227(11) 0.0228(11) 0.0038(9) 0.0078(9) 0.0079(8)
C2 0.0224(11) 0.0241(11) 0.0210(11) 0.0087(9) 0.0100(9) 0.0105(9)
C3 0.0253(11) 0.0294(12) 0.0171(10) 0.0034(9) 0.0088(8) 0.0120(9)
C4 0.0297(12) 0.0208(11) 0.0243(12) 0.0027(9) 0.0121(9) 0.0106(9)
C5 0.0260(12) 0.0282(12) 0.0234(11) 0.0068(9) 0.0103(9) 0.0155(10)
C6 0.0251(11) 0.0193(10) 0.0224(11) 0.0051(9) 0.0092(9) 0.0093(9)
C7 0.0201(10) 0.0223(11) 0.0176(11) 0.0044(9) 0.0059(8) 0.0077(9)
C8 0.0202(10) 0.0233(11) 0.0165(10) 0.0057(8) 0.0059(8) 0.0079(9)
C9 0.0260(12) 0.0189(10) 0.0188(11) 0.0045(8) 0.0077(9) 0.0038(9)
C10 0.0162(10) 0.0244(11) 0.0211(11) 0.0026(8) 0.0049(8) 0.0066(8)
C11 0.0159(10) 0.0221(11) 0.0213(11) -0.0002(8) 0.0045(8) 0.0025(8)
C12 0.0202(10) 0.0236(11) 0.0241(11) 0.0013(8) 0.0057(8) 0.0097(8)
C13 0.0207(11) 0.0241(11) 0.0257(12) 0.0055(9) 0.0046(9) 0.0137(9)
C14 0.0192(10) 0.0249(11) 0.0292(12) 0.0061(9) 0.0023(9) 0.0060(9)
C15 0.0284(12) 0.0317(13) 0.0228(11) 0.0020(9) -0.0013(9) 0.0118(10)
C16 0.0338(13) 0.0337(13) 0.0252(12) 0.0133(10) 0.0082(10) 0.0176(11)
C17 0.0264(12) 0.0215(11) 0.0381(14) 0.0102(10) 0.0074(10) 0.0103(9)
C18 0.0276(12) 0.0228(11) 0.0269(12) 0.0001(9) 0.0001(9) 0.0123(9)
O12 0.0248(9) 0.0484(11) 0.0299(10) 0.0120(8) 0.0112(7) 0.0089(8)
O11 0.0264(9) 0.0432(11) 0.0243(9) 0.0071(8) 0.0066(7) 0.0128(8)
O5 0.0274(9) 0.0288(9) 0.0267(9) 0.0097(7) 0.0095(7) 0.0124(7)
O6 0.0258(9) 0.0530(11) 0.0320(9) 0.0174(8) 0.0159(7) 0.0201(8)
O7 0.0261(9) 0.0335(10) 0.0451(11) -0.0010(8) 0.0072(8) -0.0059(8)
O8 0.0286(9) 0.0279(9) 0.0283(9) -0.0042(7) 0.0051(7) 0.0078(7)
N2 0.0182(9) 0.0238(9) 0.0224(9) 0.0063(7) 0.0080(7) 0.0063(8)
C19 0.0396(14) 0.0250(11) 0.0248(12) 0.0009(9) 0.0095(10) 0.0139(10)
C20 0.0291(12) 0.0332(13) 0.0201(11) 0.0034(10) 0.0070(9) 0.0141(10)
C21 0.0267(12) 0.0300(12) 0.0232(12) 0.0095(9) 0.0128(9) 0.0145(10)
C22 0.0200(11) 0.0305(12) 0.0240(12) 0.0076(9) 0.0105(9) 0.0099(9)
C23 0.0380(14) 0.0388(14) 0.0249(12) 0.0077(10) 0.0138(10) 0.0261(12)
C24 0.0188(10) 0.0277(12) 0.0194(11) 0.0053(9) 0.0049(9) 0.0115(9)
C25 0.0303(12) 0.0202(10) 0.0237(12) 0.0060(9) 0.0091(9) 0.0098(9)
C26 0.0245(12) 0.0249(11) 0.0259(12) 0.0064(9) 0.0089(9) 0.0029(9)
C27 0.0212(10) 0.0224(11) 0.0170(10) 0.0040(8) 0.0052(8) 0.0065(9)
C28 0.0235(11) 0.0315(12) 0.0304(12) 0.0118(10) 0.0132(10) 0.0123(10)
C29 0.0195(11) 0.0238(11) 0.0214(11) 0.0010(9) 0.0062(9) 0.0042(9)
C30 0.0216(11) 0.0363(13) 0.0311(13) 0.0067(10) 0.0064(10) 0.0088(10)
C31 0.0240(11) 0.0340(13) 0.0320(13) 0.0151(10) 0.0106(10) 0.0166(10)
C32 0.0201(11) 0.0313(12) 0.0370(14) 0.0060(10) 0.0032(10) 0.0106(9)
C33 0.0328(13) 0.0498(16) 0.0214(12) 0.0089(11) 0.0057(10) 0.0220(12)
C34 0.0289(13) 0.0507(17) 0.0484(17) 0.0340(14) 0.0186(12) 0.0196(12)
C35 0.0226(12) 0.0258(12) 0.0557(17) 0.0108(12) -0.0015(11) 0.0071(10)
C36 0.0339(13) 0.0364(14) 0.0281(13) 0.0043(10) 0.0022(10) 0.0222(11)
O9 0.0248(9) 0.0381(10) 0.0238(9) 0.0067(7) 0.0064(7) 0.0124(7)
O10 0.0297(10) 0.0557(12) 0.0299(10) 0.0165(9) 0.0154(8) 0.0155(9)
N3 0.0186(9) 0.0188(9) 0.0203(9) 0.0005(7) 0.0025(7) 0.0044(7)
C37 0.0307(13) 0.0366(14) 0.0304(14) 0.0121(11) 0.0026(11) 0.0064(11)
C38 0.0222(11) 0.0254(11) 0.0203(11) 0.0010(9) 0.0020(9) 0.0053(9)
C39 0.0243(11) 0.0190(11) 0.0263(12) 0.0043(9) 0.0039(9) 0.0059(9)
C40 0.0287(12) 0.0321(13) 0.0274(13) 0.0081(10) 0.0043(10) 0.0095(10)
C41 0.0222(12) 0.0378(14) 0.0351(14) 0.0076(11) 0.0080(10) 0.0098(10)
C42 0.0170(11) 0.0238(11) 0.0291(12) 0.0048(9) 0.0023(9) 0.0019(9)
C43 0.0233(11) 0.0225(11) 0.0274(12) -0.0038(9) 0.0044(9) 0.0082(9)
C44 0.0270(13) 0.0319(13) 0.0415(15) -0.0086(11) 0.0084(11) 0.0103(11)
N4 0.0194(9) 0.0168(9) 0.0266(10) 0.0000(7) 0.0058(8) 0.0056(7)
C45 0.0191(11) 0.0300(12) 0.0314(13) 0.0042(10) 0.0063(9) 0.0069(9)
C46 0.0186(11) 0.0205(11) 0.0305(12) 0.0009(9) 0.0031(9) 0.0048(9)
C47 0.0265(12) 0.0232(11) 0.0380(14) -0.0058(10) 0.0070(10) 0.0103(10)
C48 0.0262(13) 0.0361(15) 0.0493(17) -0.0091(12) 0.0105(12) 0.0102(11)
C49 0.0274(12) 0.0321(13) 0.0288(13) 0.0056(10) 0.0055(10) 0.0075(10)
C50 0.0207(11) 0.0190(10) 0.0290(12) 0.0031(9) 0.0067(9) 0.0052(8)
C51 0.0201(11) 0.0262(11) 0.0255(12) 0.0032(9) 0.0033(9) 0.0062(9)
C52 0.0305(13) 0.0357(14) 0.0412(15) 0.0162(12) 0.0070(11) 0.0098(11)

_geom_special_details            
;
 All esds (except the esd in the dihedral angle between two l.s. planes)
 are estimated using the full covariance matrix.  The cell esds are taken
 into account individually in the estimation of esds in distances, angles
 and torsion angles; correlations between esds in cell parameters are only
 used when they are defined by crystal symmetry.  An approximate (isotropic)
 treatment of cell esds is used for estimating esds involving l.s. planes.
;
loop_
_geom_bond_atom_site_label_1
_geom_bond_atom_site_label_2
_geom_bond_distance
_geom_bond_site_symmetry_2
_geom_bond_publ_flag
O1 C11 1.245(3) . ?
O2 C11 1.258(3) . ?
O3 C9 1.216(3) . ?
O4 C8 1.217(3) . ?
N1 C8 1.384(3) . ?
N1 C9 1.393(3) . ?
N1 C10 1.467(3) . ?
C1 H1 1.0000 . ?
C1 C2 1.518(3) . ?
C1 C5 1.542(3) . ?
C1 C7 1.570(3) . ?
C2 H2 0.9500 . ?
C2 C3 1.335(4) . ?
C3 H3 0.9500 . ?
C3 C4 1.517(3) . ?
C4 H4 1.0000 . ?
C4 C5 1.539(3) . ?
C4 C6 1.571(3) . ?
C5 H5A 0.9900 . ?
C5 H5B 0.9900 . ?
C6 H6 1.0000 . ?
C6 C7 1.535(3) . ?
C6 C9 1.508(3) . ?
C7 H7 1.0000 . ?
C7 C8 1.507(3) . ?
C10 H10 1.0000 . ?
C10 C11 1.559(3) . ?
C10 C12 1.540(3) . ?
C12 H12A 0.9900 . ?
C12 H12B 0.9900 . ?
C12 C13 1.512(3) . ?
C13 C14 1.395(4) . ?
C13 C18 1.398(3) . ?
C14 H14 0.9500 . ?
C14 C15 1.382(4) . ?
C15 H15 0.9500 . ?
C15 C16 1.387(4) . ?
C16 H16 0.9500 . ?
C16 C17 1.380(4) . ?
C17 H17 0.9500 . ?
C17 C18 1.387(4) . ?
C18 H18 0.9500 . ?
O12 H12C 0.84(3) . ?
O12 H12D 0.86(3) . ?
O11 H11A 0.84(2) . ?
O11 H11B 0.87(3) . ?
O5 C29 1.248(3) . ?
O6 C29 1.251(3) . ?
O7 C26 1.209(3) . ?
O8 C27 1.220(3) . ?
N2 C26 1.388(3) . ?
N2 C27 1.377(3) . ?
N2 C28 1.467(3) . ?
C19 H19 1.0000 . ?
C19 C20 1.519(4) . ?
C19 C23 1.533(4) . ?
C19 C25 1.569(3) . ?
C20 H20 0.9500 . ?
C20 C21 1.331(4) . ?
C21 H21 0.9500 . ?
C21 C22 1.515(3) . ?
C22 H22 1.0000 . ?
C22 C23 1.542(3) . ?
C22 C24 1.572(3) . ?
C23 H23A 0.9900 . ?
C23 H23B 0.9900 . ?
C24 H24 1.0000 . ?
C24 C25 1.540(3) . ?
C24 C27 1.501(3) . ?
C25 H25 1.0000 . ?
C25 C26 1.512(3) . ?
C28 H28 1.0000 . ?
C28 C29 1.543(3) . ?
C28 C30 1.517(3) . ?
C30 H30A 0.9900 . ?
C30 H30B 0.9900 . ?
C30 C31 1.525(3) . ?
C31 C32 1.377(4) . ?
C31 C36 1.387(4) . ?
C32 H32 0.9500 . ?
C32 C33 1.372(4) . ?
C33 H33 0.9500 . ?
C33 C34 1.377(4) . ?
C34 H34 0.9500 . ?
C34 C35 1.380(5) . ?
C35 H35 0.9500 . ?
C35 C36 1.384(4) . ?
C36 H36 0.9500 . ?
O9 H9A 0.84(3) . ?
O9 H9B 0.87(3) . ?
O10 H10A 0.88(3) . ?
O10 H10B 0.83(3) . ?
N3 C38 1.514(3) . ?
N3 C39 1.522(3) . ?
N3 C42 1.523(3) . ?
N3 C43 1.522(3) . ?
C37 H37A 0.9800 . ?
C37 H37B 0.9800 . ?
C37 H37C 0.9800 . ?
C37 C38 1.517(3) . ?
C38 H38A 0.9900 . ?
C38 H38B 0.9900 . ?
C39 H39A 0.9900 . ?
C39 H39B 0.9900 . ?
C39 C40 1.518(3) . ?
C40 H40A 0.9800 . ?
C40 H40B 0.9800 . ?
C40 H40C 0.9800 . ?
C41 H41A 0.9800 . ?
C41 H41B 0.9800 . ?
C41 H41C 0.9800 . ?
C41 C42 1.511(3) . ?
C42 H42A 0.9900 . ?
C42 H42B 0.9900 . ?
C43 H43A 0.9900 . ?
C43 H43B 0.9900 . ?
C43 C44 1.516(3) . ?
C44 H44A 0.9800 . ?
C44 H44B 0.9800 . ?
C44 H44C 0.9800 . ?
N4 C46 1.519(3) . ?
N4 C47 1.521(3) . ?
N4 C50 1.526(3) . ?
N4 C51 1.514(3) . ?
C45 H45A 0.9800 . ?
C45 H45B 0.9800 . ?
C45 H45C 0.9800 . ?
C45 C46 1.518(3) . ?
C46 H46A 0.9900 . ?
C46 H46B 0.9900 . ?
C47 H47A 0.9900 . ?
C47 H47B 0.9900 . ?
C47 C48 1.510(4) . ?
C48 H48A 0.9800 . ?
C48 H48B 0.9800 . ?
C48 H48C 0.9800 . ?
C49 H49A 0.9800 . ?
C49 H49B 0.9800 . ?
C49 H49C 0.9800 . ?
C49 C50 1.516(4) . ?
C50 H50A 0.9900 . ?
C50 H50B 0.9900 . ?
C51 H51A 0.9900 . ?
C51 H51B 0.9900 . ?
C51 C52 1.516(4) . ?
C52 H52A 0.9800 . ?
C52 H52B 0.9800 . ?
C52 H52C 0.9800 . ?

loop_
_geom_angle_atom_site_label_1
_geom_angle_atom_site_label_2
_geom_angle_atom_site_label_3
_geom_angle
_geom_angle_site_symmetry_1
_geom_angle_site_symmetry_3
_geom_angle_publ_flag
C8 N1 C9 112.73(18) . . ?
C8 N1 C10 126.28(18) . . ?
C9 N1 C10 120.90(18) . . ?
C2 C1 H1 116.0 . . ?
C2 C1 C5 100.46(19) . . ?
C2 C1 C7 107.42(18) . . ?
C5 C1 H1 116.0 . . ?
C5 C1 C7 98.51(17) . . ?
C7 C1 H1 116.0 . . ?
C1 C2 H2 126.0 . . ?
C3 C2 C1 108.0(2) . . ?
C3 C2 H2 126.0 . . ?
C2 C3 H3 126.4 . . ?
C2 C3 C4 107.1(2) . . ?
C4 C3 H3 126.4 . . ?
C3 C4 H4 116.1 . . ?
C3 C4 C5 100.73(19) . . ?
C3 C4 C6 105.95(18) . . ?
C5 C4 H4 116.1 . . ?
C5 C4 C6 99.35(18) . . ?
C6 C4 H4 116.1 . . ?
C1 C5 H5A 112.9 . . ?
C1 C5 H5B 112.9 . . ?
C4 C5 C1 93.89(17) . . ?
C4 C5 H5A 112.9 . . ?
C4 C5 H5B 112.9 . . ?
H5A C5 H5B 110.4 . . ?
C4 C6 H6 111.4 . . ?
C7 C6 C4 103.55(17) . . ?
C7 C6 H6 111.4 . . ?
C9 C6 C4 113.97(19) . . ?
C9 C6 H6 111.4 . . ?
C9 C6 C7 104.57(18) . . ?
C1 C7 H7 110.8 . . ?
C6 C7 C1 102.76(17) . . ?
C6 C7 H7 110.8 . . ?
C8 C7 C1 116.19(18) . . ?
C8 C7 C6 105.10(18) . . ?
C8 C7 H7 110.8 . . ?
O4 C8 N1 124.4(2) . . ?
O4 C8 C7 127.1(2) . . ?
N1 C8 C7 108.47(19) . . ?
O3 C9 N1 123.9(2) . . ?
O3 C9 C6 127.4(2) . . ?
N1 C9 C6 108.66(19) . . ?
N1 C10 H10 106.9 . . ?
N1 C10 C11 111.94(18) . . ?
N1 C10 C12 112.40(17) . . ?
C11 C10 H10 106.9 . . ?
C12 C10 H10 106.9 . . ?
C12 C10 C11 111.41(18) . . ?
O1 C11 O2 127.4(2) . . ?
O1 C11 C10 118.31(19) . . ?
O2 C11 C10 114.2(2) . . ?
C10 C12 H12A 108.5 . . ?
C10 C12 H12B 108.5 . . ?
H12A C12 H12B 107.5 . . ?
C13 C12 C10 115.25(18) . . ?
C13 C12 H12A 108.5 . . ?
C13 C12 H12B 108.5 . . ?
C14 C13 C12 122.4(2) . . ?
C14 C13 C18 117.8(2) . . ?
C18 C13 C12 119.8(2) . . ?
C13 C14 H14 119.3 . . ?
C15 C14 C13 121.4(2) . . ?
C15 C14 H14 119.3 . . ?
C14 C15 H15 120.1 . . ?
C14 C15 C16 119.9(2) . . ?
C16 C15 H15 120.1 . . ?
C15 C16 H16 120.1 . . ?
C17 C16 C15 119.8(2) . . ?
C17 C16 H16 120.1 . . ?
C16 C17 H17 119.9 . . ?
C16 C17 C18 120.2(2) . . ?
C18 C17 H17 119.9 . . ?
C13 C18 H18 119.5 . . ?
C17 C18 C13 120.9(2) . . ?
C17 C18 H18 119.5 . . ?
H12C O12 H12D 104(4) . . ?
H11A O11 H11B 103(4) . . ?
C26 N2 C28 126.5(2) . . ?
C27 N2 C26 112.89(19) . . ?
C27 N2 C28 120.6(2) . . ?
C20 C19 H19 116.2 . . ?
C20 C19 C23 100.2(2) . . ?
C20 C19 C25 105.89(19) . . ?
C23 C19 H19 116.2 . . ?
C23 C19 C25 99.9(2) . . ?
C25 C19 H19 116.2 . . ?
C19 C20 H20 126.3 . . ?
C21 C20 C19 107.4(2) . . ?
C21 C20 H20 126.3 . . ?
C20 C21 H21 126.0 . . ?
C20 C21 C22 107.9(2) . . ?
C22 C21 H21 126.0 . . ?
C21 C22 H22 116.0 . . ?
C21 C22 C23 100.3(2) . . ?
C21 C22 C24 108.21(18) . . ?
C23 C22 H22 116.0 . . ?
C23 C22 C24 97.87(18) . . ?
C24 C22 H22 116.0 . . ?
C19 C23 C22 94.19(18) . . ?
C19 C23 H23A 112.9 . . ?
C19 C23 H23B 112.9 . . ?
C22 C23 H23A 112.9 . . ?
C22 C23 H23B 112.9 . . ?
H23A C23 H23B 110.3 . . ?
C22 C24 H24 111.0 . . ?
C25 C24 C22 102.84(18) . . ?
C25 C24 H24 111.0 . . ?
C27 C24 C22 115.64(19) . . ?
C27 C24 H24 111.0 . . ?
C27 C24 C25 104.83(18) . . ?
C19 C25 H25 111.2 . . ?
C24 C25 C19 103.23(19) . . ?
C24 C25 H25 111.2 . . ?
C26 C25 C19 115.0(2) . . ?
C26 C25 C24 104.39(18) . . ?
C26 C25 H25 111.2 . . ?
O7 C26 N2 123.4(2) . . ?
O7 C26 C25 128.1(2) . . ?
N2 C26 C25 108.5(2) . . ?
O8 C27 N2 123.6(2) . . ?
O8 C27 C24 127.4(2) . . ?
N2 C27 C24 109.04(19) . . ?
N2 C28 H28 105.4 . . ?
N2 C28 C29 111.83(19) . . ?
N2 C28 C30 112.02(19) . . ?
C29 C28 H28 105.4 . . ?
C30 C28 H28 105.4 . . ?
C30 C28 C29 115.77(19) . . ?
O5 C29 O6 127.2(2) . . ?
O5 C29 C28 117.4(2) . . ?
O6 C29 C28 115.1(2) . . ?
C28 C30 H30A 108.8 . . ?
C28 C30 H30B 108.8 . . ?
C28 C30 C31 113.62(19) . . ?
H30A C30 H30B 107.7 . . ?
C31 C30 H30A 108.8 . . ?
C31 C30 H30B 108.8 . . ?
C32 C31 C30 118.1(2) . . ?
C32 C31 C36 118.0(2) . . ?
C36 C31 C30 123.9(2) . . ?
C31 C32 H32 119.1 . . ?
C33 C32 C31 121.7(3) . . ?
C33 C32 H32 119.1 . . ?
C32 C33 H33 120.0 . . ?
C32 C33 C34 120.1(3) . . ?
C34 C33 H33 120.0 . . ?
C33 C34 H34 120.3 . . ?
C33 C34 C35 119.4(2) . . ?
C35 C34 H34 120.3 . . ?
C34 C35 H35 120.0 . . ?
C34 C35 C36 120.1(3) . . ?
C36 C35 H35 120.0 . . ?
C31 C36 H36 119.6 . . ?
C35 C36 C31 120.8(2) . . ?
C35 C36 H36 119.6 . . ?
H9A O9 H9B 110(4) . . ?
H10A O10 H10B 109(4) . . ?
C38 N3 C39 106.42(17) . . ?
C38 N3 C42 111.29(18) . . ?
C38 N3 C43 110.93(18) . . ?
C39 N3 C42 110.95(17) . . ?
C43 N3 C39 111.07(18) . . ?
C43 N3 C42 106.27(17) . . ?
H37A C37 H37B 109.5 . . ?
H37A C37 H37C 109.5 . . ?
H37B C37 H37C 109.5 . . ?
C38 C37 H37A 109.5 . . ?
C38 C37 H37B 109.5 . . ?
C38 C37 H37C 109.5 . . ?
N3 C38 C37 114.7(2) . . ?
N3 C38 H38A 108.6 . . ?
N3 C38 H38B 108.6 . . ?
C37 C38 H38A 108.6 . . ?
C37 C38 H38B 108.6 . . ?
H38A C38 H38B 107.6 . . ?
N3 C39 H39A 108.4 . . ?
N3 C39 H39B 108.4 . . ?
H39A C39 H39B 107.5 . . ?
C40 C39 N3 115.32(19) . . ?
C40 C39 H39A 108.4 . . ?
C40 C39 H39B 108.4 . . ?
C39 C40 H40A 109.5 . . ?
C39 C40 H40B 109.5 . . ?
C39 C40 H40C 109.5 . . ?
H40A C40 H40B 109.5 . . ?
H40A C40 H40C 109.5 . . ?
H40B C40 H40C 109.5 . . ?
H41A C41 H41B 109.5 . . ?
H41A C41 H41C 109.5 . . ?
H41B C41 H41C 109.5 . . ?
C42 C41 H41A 109.5 . . ?
C42 C41 H41B 109.5 . . ?
C42 C41 H41C 109.5 . . ?
N3 C42 H42A 108.5 . . ?
N3 C42 H42B 108.5 . . ?
C41 C42 N3 115.2(2) . . ?
C41 C42 H42A 108.5 . . ?
C41 C42 H42B 108.5 . . ?
H42A C42 H42B 107.5 . . ?
N3 C43 H43A 108.7 . . ?
N3 C43 H43B 108.7 . . ?
H43A C43 H43B 107.6 . . ?
C44 C43 N3 114.23(19) . . ?
C44 C43 H43A 108.7 . . ?
C44 C43 H43B 108.7 . . ?
C43 C44 H44A 109.5 . . ?
C43 C44 H44B 109.5 . . ?
C43 C44 H44C 109.5 . . ?
H44A C44 H44B 109.5 . . ?
H44A C44 H44C 109.5 . . ?
H44B C44 H44C 109.5 . . ?
C46 N4 C47 106.11(17) . . ?
C46 N4 C50 111.19(17) . . ?
C47 N4 C50 110.89(19) . . ?
C51 N4 C46 111.52(18) . . ?
C51 N4 C47 111.07(18) . . ?
C51 N4 C50 106.15(17) . . ?
H45A C45 H45B 109.5 . . ?
H45A C45 H45C 109.5 . . ?
H45B C45 H45C 109.5 . . ?
C46 C45 H45A 109.5 . . ?
C46 C45 H45B 109.5 . . ?
C46 C45 H45C 109.5 . . ?
N4 C46 H46A 108.5 . . ?
N4 C46 H46B 108.5 . . ?
C45 C46 N4 115.02(19) . . ?
C45 C46 H46A 108.5 . . ?
C45 C46 H46B 108.5 . . ?
H46A C46 H46B 107.5 . . ?
N4 C47 H47A 108.6 . . ?
N4 C47 H47B 108.6 . . ?
H47A C47 H47B 107.6 . . ?
C48 C47 N4 114.5(2) . . ?
C48 C47 H47A 108.6 . . ?
C48 C47 H47B 108.6 . . ?
C47 C48 H48A 109.5 . . ?
C47 C48 H48B 109.5 . . ?
C47 C48 H48C 109.5 . . ?
H48A C48 H48B 109.5 . . ?
H48A C48 H48C 109.5 . . ?
H48B C48 H48C 109.5 . . ?
H49A C49 H49B 109.5 . . ?
H49A C49 H49C 109.5 . . ?
H49B C49 H49C 109.5 . . ?
C50 C49 H49A 109.5 . . ?
C50 C49 H49B 109.5 . . ?
C50 C49 H49C 109.5 . . ?
N4 C50 H50A 108.4 . . ?
N4 C50 H50B 108.4 . . ?
C49 C50 N4 115.37(19) . . ?
C49 C50 H50A 108.4 . . ?
C49 C50 H50B 108.4 . . ?
H50A C50 H50B 107.5 . . ?
N4 C51 H51A 108.6 . . ?
N4 C51 H51B 108.6 . . ?
N4 C51 C52 114.9(2) . . ?
H51A C51 H51B 107.5 . . ?
C52 C51 H51A 108.6 . . ?
C52 C51 H51B 108.6 . . ?
C51 C52 H52A 109.5 . . ?
C51 C52 H52B 109.5 . . ?
C51 C52 H52C 109.5 . . ?
H52A C52 H52B 109.5 . . ?
H52A C52 H52C 109.5 . . ?
H52B C52 H52C 109.5 . . ?

_shelx_res_file                  
;
    merged.res created by SHELXL-2014/7

TITL merged_b.res in P1
REM Old TITL merged in P1
REM SHELXT solution in P1
REM R1 0.106, Rweak 0.020, Alpha 0.000, Orientation as input
REM Flack x = 0.083 ( 0.029 ) from Parsons' quotients
REM Formula found by SHELXT: C52 N4 O12
CELL 1.54178 8.8976 9.7399 15.4155 93.972 99.602 107.215
ZERR 2 0.0003 0.0003 0.0005 0.001 0.001 0.001
LATT -1
SFAC C H N O
UNIT 52 80 4 12
DFIX 0.87 O12 H12c O12 H12d
DFIX 0.87 O9 H9a O9 H9b
DFIX 0.87 O10 H10a O10 H10b
DFIX 0.87 O11 H11a O11 H11b

L.S. 10
PLAN  20
SIZE 0.14 0.17 0.31
TEMP -173.16
BOND $H
LIST 6
fmap 2
acta
OMIT 3 -2 4
OMIT 0 -1 3
REM <olex2.extras>
REM <HklSrc "%.\\merged.hkl">
REM </olex2.extras>

WGHT    0.060000    0.253000
FVAR       0.81045
O1    4    1.203889    0.284446    0.629404    11.00000    0.02389    0.02675 =
         0.02206    0.00515    0.00685    0.00937
O2    4    1.395088    0.183201    0.673893    11.00000    0.02210    0.04703 =
         0.02767    0.00960    0.01053    0.01665
O3    4    1.206838    0.464980    0.848127    11.00000    0.02451    0.02354 =
         0.03605   -0.00159    0.00802   -0.00178
O4    4    0.881730    0.030568    0.697664    11.00000    0.02203    0.02248 =
         0.02556   -0.00341    0.00389    0.00651
N1    3    1.073370    0.235094    0.775790    11.00000    0.01816    0.01909 =
         0.01993    0.00256    0.00688    0.00610
C1    1    0.708981    0.171840    0.836463    11.00000    0.01897    0.02269 =
         0.02277    0.00379    0.00776    0.00789
AFIX  13
H1    2    0.610493    0.086186    0.816608    11.00000   -1.20000
AFIX   0
C2    1    0.828879    0.157888    0.915087    11.00000    0.02235    0.02409 =
         0.02101    0.00869    0.01003    0.01049
AFIX  43
H2    2    0.838369    0.069766    0.934413    11.00000   -1.20000
AFIX   0
C3    1    0.918677    0.291107    0.952338    11.00000    0.02532    0.02942 =
         0.01715    0.00336    0.00878    0.01201
AFIX  43
H3    2    1.002438    0.315208    1.003260    11.00000   -1.20000
AFIX   0
C4    1    0.861837    0.396787    0.898073    11.00000    0.02973    0.02083 =
         0.02427    0.00269    0.01208    0.01057
AFIX  13
H4    2    0.890264    0.497989    0.928101    11.00000   -1.20000
AFIX   0
C5    1    0.681483    0.313742    0.869821    11.00000    0.02599    0.02816 =
         0.02342    0.00679    0.01026    0.01549
AFIX  23
H5A   2    0.626376    0.355011    0.822116    11.00000   -1.20000
H5B   2    0.624794    0.303988    0.920237    11.00000   -1.20000
AFIX   0
C6    1    0.913929    0.380378    0.806419    11.00000    0.02507    0.01927 =
         0.02240    0.00513    0.00924    0.00930
AFIX  13
H6    2    0.897328    0.457485    0.769859    11.00000   -1.20000
AFIX   0
C7    1    0.804978    0.229390    0.762750    11.00000    0.02005    0.02233 =
         0.01764    0.00443    0.00594    0.00772
AFIX  13
H7    2    0.730732    0.236549    0.708133    11.00000   -1.20000
AFIX   0
C8    1    0.917658    0.149778    0.739945    11.00000    0.02024    0.02329 =
         0.01645    0.00570    0.00593    0.00793
C9    1    1.081964    0.371752    0.813901    11.00000    0.02604    0.01888 =
         0.01876    0.00448    0.00774    0.00377
C10   1    1.219538    0.196169    0.771979    11.00000    0.01625    0.02436 =
         0.02115    0.00263    0.00492    0.00663
AFIX  13
H10   2    1.306248    0.262048    0.819679    11.00000   -1.20000
AFIX   0
C11   1    1.275582    0.223092    0.682322    11.00000    0.01595    0.02208 =
         0.02135   -0.00022    0.00449    0.00248
C12   1    1.202388    0.040146    0.791964    11.00000    0.02022    0.02358 =
         0.02410    0.00133    0.00570    0.00973
AFIX  23
H12A  2    1.130856   -0.027611    0.740515    11.00000   -1.20000
H12B  2    1.309083    0.025821    0.797982    11.00000   -1.20000
AFIX   0
C13   1    1.136928    0.000451    0.874406    11.00000    0.02071    0.02411 =
         0.02573    0.00546    0.00461    0.01375
C14   1    1.199672    0.086230    0.956288    11.00000    0.01915    0.02489 =
         0.02923    0.00610    0.00232    0.00596
AFIX  43
H14   2    1.284242    0.174493    0.960508    11.00000   -1.20000
AFIX   0
C15   1    1.141330    0.045451    1.031421    11.00000    0.02838    0.03172 =
         0.02284    0.00204   -0.00134    0.01180
AFIX  43
H15   2    1.185643    0.105458    1.086560    11.00000   -1.20000
AFIX   0
C16   1    1.018028   -0.083175    1.026172    11.00000    0.03381    0.03373 =
         0.02519    0.01328    0.00816    0.01763
AFIX  43
H16   2    0.978099   -0.111770    1.077756    11.00000   -1.20000
AFIX   0
C17   1    0.953442   -0.169575    0.945788    11.00000    0.02636    0.02149 =
         0.03809    0.01024    0.00744    0.01029
AFIX  43
H17   2    0.868908   -0.257699    0.942096    11.00000   -1.20000
AFIX   0
C18   1    1.011603   -0.128102    0.870415    11.00000    0.02764    0.02281 =
         0.02690    0.00014    0.00013    0.01232
AFIX  43
H18   2    0.965660   -0.187862    0.815302    11.00000   -1.20000
AFIX   0

O12   4    0.574645    0.269081    0.547985    11.00000    0.02484    0.04840 =
         0.02989    0.01202    0.01119    0.00892
O11   4    0.571048    0.430606    0.406620    11.00000    0.02637    0.04323 =
         0.02433    0.00714    0.00658    0.01279
O5    4    0.283824    0.502987    0.374634    11.00000    0.02741    0.02884 =
         0.02671    0.00971    0.00948    0.01240
O6    4    0.097902    0.609119    0.329984    11.00000    0.02580    0.05304 =
         0.03202    0.01740    0.01588    0.02006
O7    4    0.272546    0.372918    0.162479    11.00000    0.02613    0.03346 =
         0.04505   -0.00101    0.00722   -0.00594
O8    4    0.657158    0.775487    0.313093    11.00000    0.02860    0.02787 =
         0.02832   -0.00422    0.00505    0.00780
N2    3    0.440108    0.586906    0.240753    11.00000    0.01818    0.02383 =
         0.02235    0.00631    0.00796    0.00634
C19   1    0.604354    0.397414    0.100854    11.00000    0.03956    0.02502 =
         0.02482    0.00092    0.00946    0.01393
AFIX  13
H19   2    0.561167    0.296613    0.068968    11.00000   -1.20000
AFIX   0
C20   1    0.562035    0.514413    0.051043    11.00000    0.02908    0.03320 =
         0.02013    0.00340    0.00701    0.01408
AFIX  43
H20   2    0.476046    0.499865    0.002134    11.00000   -1.20000
AFIX   0
C21   1    0.667585    0.641024    0.088532    11.00000    0.02673    0.03003 =
         0.02321    0.00947    0.01283    0.01453
AFIX  43
H21   2    0.669222    0.733423    0.071782    11.00000   -1.20000
AFIX   0
C22   1    0.784657    0.611762    0.162633    11.00000    0.02005    0.03053 =
         0.02404    0.00755    0.01050    0.00991
AFIX  13
H22   2    0.891277    0.688493    0.180962    11.00000   -1.20000
AFIX   0
C23   1    0.787547    0.462366    0.124158    11.00000    0.03800    0.03880 =
         0.02486    0.00767    0.01381    0.02608
AFIX  23
H23A  2    0.837963    0.466654    0.071387    11.00000   -1.20000
H23B  2    0.837992    0.412790    0.168831    11.00000   -1.20000
AFIX   0
C24   1    0.693363    0.560704    0.239397    11.00000    0.01880    0.02771 =
         0.01939    0.00530    0.00494    0.01149
AFIX  13
H24   2    0.767038    0.542576    0.290641    11.00000   -1.20000
AFIX   0
C25   1    0.563538    0.418870    0.194993    11.00000    0.03034    0.02022 =
         0.02369    0.00596    0.00908    0.00979
AFIX  13
H25   2    0.569895    0.336089    0.228785    11.00000   -1.20000
AFIX   0
C26   1    0.406895    0.449948    0.195303    11.00000    0.02447    0.02487 =
         0.02586    0.00638    0.00892    0.00290
C27   1    0.602015    0.655894    0.269776    11.00000    0.02123    0.02238 =
         0.01696    0.00404    0.00520    0.00646
C28   1    0.322410    0.656676    0.260587    11.00000    0.02353    0.03152 =
         0.03035    0.01178    0.01318    0.01232
AFIX  13
H28   2    0.387117    0.754372    0.292955    11.00000   -1.20000
AFIX   0
C29   1    0.223996    0.578694    0.326384    11.00000    0.01950    0.02378 =
         0.02138    0.00097    0.00623    0.00416
C30   1    0.225805    0.685830    0.177121    11.00000    0.02157    0.03627 =
         0.03110    0.00671    0.00642    0.00879
AFIX  23
H30A  2    0.154095    0.739198    0.194209    11.00000   -1.20000
H30B  2    0.157395    0.592083    0.142863    11.00000   -1.20000
AFIX   0
C31   1    0.328939    0.772831    0.117770    11.00000    0.02403    0.03395 =
         0.03204    0.01508    0.01057    0.01658
C32   1    0.296748    0.721719    0.028920    11.00000    0.02008    0.03135 =
         0.03698    0.00598    0.00323    0.01056
AFIX  43
H32   2    0.214051    0.632851    0.007392    11.00000   -1.20000
AFIX   0
C33   1    0.380973    0.795767   -0.029339    11.00000    0.03280    0.04975 =
         0.02139    0.00886    0.00566    0.02195
AFIX  43
H33   2    0.355814    0.758283   -0.090376    11.00000   -1.20000
AFIX   0
C34   1    0.501900    0.924329    0.000571    11.00000    0.02893    0.05066 =
         0.04837    0.03397    0.01864    0.01961
AFIX  43
H34   2    0.560417    0.975951   -0.039573    11.00000   -1.20000
AFIX   0
C35   1    0.537330    0.977526    0.089441    11.00000    0.02260    0.02575 =
         0.05571    0.01080   -0.00145    0.00709
AFIX  43
H35   2    0.620491    1.066217    0.110665    11.00000   -1.20000
AFIX   0
C36   1    0.451807    0.901770    0.147671    11.00000    0.03393    0.03639 =
         0.02808    0.00434    0.00223    0.02217
AFIX  43
H36   2    0.477582    0.938537    0.208841    11.00000   -1.20000
AFIX   0

O9    4    0.923502    0.367471    0.598306    11.00000    0.02480    0.03808 =
         0.02377    0.00669    0.00642    0.01243
O10   4    0.919836    0.521006    0.454917    11.00000    0.02974    0.05575 =
         0.02991    0.01646    0.01543    0.01554
N3    3    0.049391    0.072591    0.372378    11.00000    0.01865    0.01883 =
         0.02033    0.00046    0.00251    0.00439
C37   1   -0.034144    0.169984    0.228770    11.00000    0.03069    0.03659 =
         0.03043    0.01210    0.00260    0.00641
AFIX 137
H37A  2   -0.074234    0.139625    0.165035    11.00000   -1.50000
H37B  2    0.074750    0.238369    0.238602    11.00000   -1.50000
H37C  2   -0.104658    0.216969    0.252514    11.00000   -1.50000
AFIX   0
C38   1   -0.031495    0.038368    0.275463    11.00000    0.02218    0.02535 =
         0.02030    0.00101    0.00199    0.00529
AFIX  23
H38A  2   -0.143405   -0.024403    0.270794    11.00000   -1.20000
H38B  2    0.024375   -0.017424    0.244084    11.00000   -1.20000
AFIX   0
C39   1    0.025487   -0.072217    0.408587    11.00000    0.02425    0.01900 =
         0.02632    0.00428    0.00392    0.00586
AFIX  23
H39A  2   -0.089813   -0.128925    0.392236    11.00000   -1.20000
H39B  2    0.085194   -0.126395    0.379130    11.00000   -1.20000
AFIX   0
C40   1    0.078754   -0.062839    0.508237    11.00000    0.02865    0.03212 =
         0.02744    0.00813    0.00430    0.00948
AFIX 137
H40A  2    0.068204   -0.160205    0.524625    11.00000   -1.50000
H40B  2    0.011398   -0.020291    0.538400    11.00000   -1.50000
H40C  2    0.191047   -0.001966    0.526011    11.00000   -1.50000
AFIX   0
C41   1    0.318926    0.089109    0.328483    11.00000    0.02224    0.03782 =
         0.03513    0.00765    0.00797    0.00980
AFIX 137
H41A  2    0.285409    0.098064    0.265828    11.00000   -1.50000
H41B  2    0.296666   -0.013547    0.336225    11.00000   -1.50000
H41C  2    0.434181    0.139435    0.347608    11.00000   -1.50000
AFIX   0
C42   1    0.227196    0.156005    0.383677    11.00000    0.01701    0.02381 =
         0.02909    0.00480    0.00227    0.00186
AFIX  23
H42A  2    0.237752    0.255035    0.368374    11.00000   -1.20000
H42B  2    0.277810    0.165096    0.446957    11.00000   -1.20000
AFIX   0
C43   1   -0.023133    0.168639    0.422657    11.00000    0.02333    0.02248 =
         0.02738   -0.00375    0.00436    0.00816
AFIX  23
H43A  2    0.032119    0.188345    0.485633    11.00000   -1.20000
H43B  2   -0.002639    0.262489    0.398398    11.00000   -1.20000
AFIX   0
C44   1   -0.201979    0.104437    0.418225    11.00000    0.02705    0.03193 =
         0.04148   -0.00857    0.00840    0.01033
AFIX 137
H44A  2   -0.258428    0.087959    0.356300    11.00000   -1.50000
H44B  2   -0.239526    0.171681    0.452512    11.00000   -1.50000
H44C  2   -0.223635    0.012156    0.442997    11.00000   -1.50000
AFIX   0

N4    3    0.471062    0.721894    0.633732    11.00000    0.01942    0.01678 =
         0.02659   -0.00003    0.00577    0.00559
C45   1    0.196964    0.699621    0.673139    11.00000    0.01907    0.02997 =
         0.03140    0.00423    0.00629    0.00692
AFIX 137
H45A  2    0.082623    0.646013    0.653444    11.00000   -1.50000
H45B  2    0.215497    0.801702    0.664744    11.00000   -1.50000
H45C  2    0.230150    0.692169    0.736069    11.00000   -1.50000
AFIX   0
C46   1    0.293956    0.636083    0.619181    11.00000    0.01861    0.02051 =
         0.03051    0.00090    0.00307    0.00480
AFIX  23
H46A  2    0.246475    0.628282    0.555505    11.00000   -1.20000
H46B  2    0.284058    0.536741    0.633688    11.00000   -1.20000
AFIX   0
C47   1    0.548091    0.629648    0.583857    11.00000    0.02654    0.02320 =
         0.03798   -0.00579    0.00700    0.01034
AFIX  23
H47A  2    0.527922    0.534887    0.606988    11.00000   -1.20000
H47B  2    0.495162    0.611281    0.520503    11.00000   -1.20000
AFIX   0
C48   1    0.726624    0.695970    0.590482    11.00000    0.02616    0.03608 =
         0.04929   -0.00911    0.01050    0.01024
AFIX 137
H48A  2    0.766762    0.630278    0.556632    11.00000   -1.50000
H48B  2    0.780896    0.711906    0.652801    11.00000   -1.50000
H48C  2    0.748073    0.788765    0.566313    11.00000   -1.50000
AFIX   0
C49   1    0.446438    0.862734    0.499838    11.00000    0.02738    0.03213 =
         0.02881    0.00563    0.00547    0.00752
AFIX 137
H49A  2    0.511048    0.816253    0.470001    11.00000   -1.50000
H49B  2    0.463890    0.961368    0.484298    11.00000   -1.50000
H49C  2    0.332626    0.806794    0.480868    11.00000   -1.50000
AFIX   0
C50   1    0.495556    0.868595    0.599383    11.00000    0.02070    0.01896 =
         0.02905    0.00307    0.00673    0.00521
AFIX  23
H50A  2    0.433731    0.920814    0.628563    11.00000   -1.20000
H50B  2    0.610455    0.925920    0.617470    11.00000   -1.20000
AFIX   0
C51   1    0.547545    0.753933    0.731349    11.00000    0.02005    0.02623 =
         0.02555    0.00324    0.00335    0.00618
AFIX  23
H51A  2    0.490507    0.809592    0.761877    11.00000   -1.20000
H51B  2    0.660082    0.816316    0.737765    11.00000   -1.20000
AFIX   0
C52   1    0.546709    0.621334    0.777564    11.00000    0.03045    0.03570 =
         0.04124    0.01616    0.00701    0.00983
AFIX 137
H52A  2    0.616369    0.573128    0.753992    11.00000   -1.50000
H52B  2    0.437032    0.554308    0.767161    11.00000   -1.50000
H52C  2    0.586186    0.650864    0.841408    11.00000   -1.50000
AFIX   0
H11A  2    0.549529    0.383938    0.449450    11.00000   -1.50000
H9A   2    0.929602    0.412489    0.553942    11.00000   -1.50000
H10A  2    0.983574    0.547126    0.417287    11.00000   -1.50000
H9B   2    1.006444    0.336687    0.610708    11.00000   -1.50000
H11B  2    0.487302    0.459784    0.392105    11.00000   -1.50000
H12C  2    0.669375    0.284837    0.574404    11.00000   -1.50000
H12D  2    0.519222    0.246989    0.588744    11.00000   -1.50000
H10B  2    0.826843    0.516436    0.431480    11.00000   -1.50000
HKLF 4

REM  merged_b.res in P1
REM R1 =  0.0340 for    9004 Fo > 4sig(Fo)  and  0.0342 for all    9072 data
REM    645 parameters refined using     11 restraints

END

WGHT      0.0588      0.2610

REM Highest difference peak  0.411,  deepest hole -0.214,  1-sigma level  0.038
Q1    1   0.3013  0.7652  0.2219  11.00000  0.05    0.41
Q2    1   0.2685  0.5934  0.2234  11.00000  0.05    0.25
Q3    1   0.5815  0.3993  0.1517  11.00000  0.05    0.24
Q4    1   0.8965  0.4042  0.8524  11.00000  0.05    0.22
Q5    1   0.9410 -0.0409  0.7334  11.00000  0.05    0.19
Q6    1   0.7527  0.1977  0.7913  11.00000  0.05    0.19
Q7    1   0.5644  0.8452  0.2756  11.00000  0.05    0.19
Q8    1   0.4153  0.8193  0.1369  11.00000  0.05    0.18
Q9    1   0.7444  0.6009  0.2112  11.00000  0.05    0.18
Q10   1   0.5393  0.6852  0.7556  11.00000  0.05    0.17
Q11   1   0.6783  0.2424  0.8513  11.00000  0.05    0.17
Q12   1   0.1213  0.7213  0.2951  11.00000  0.05    0.16
Q13   1  -0.0308  0.1122  0.2501  11.00000  0.05    0.16
Q14   1   0.7570  0.1438  0.8760  11.00000  0.05    0.16
Q15   1   0.5066  0.6818  0.6037  11.00000  0.05    0.16
Q16   1   0.7426  0.6553  0.1293  11.00000  0.05    0.16
Q17   1   0.0552 -0.0584  0.4584  11.00000  0.05    0.16
Q18   1   0.3060  0.3313  0.1242  11.00000  0.05    0.15
Q19   1   0.3442  0.7394  0.0710  11.00000  0.05    0.15
Q20   1   0.5709  0.4618  0.0757  11.00000  0.05    0.15
;
_shelx_res_checksum              84057
# end Validation Reply Form
_olex2_submission_special_instructions 'No special instructions were received'
# start Validation Reply Form
_vrf_PLAT111_9TEA_S              
;
PROBLEM: ADDSYM Detects New (Pseudo) Centre of Symmetry .        100 %Fit  
RESPONSE: The pseudo-symmetry for the norbornene, cation and water fragments
is disrupted by the enantiometerically pure S configuration of the amino
acid residues. Crystalographic chirality is confirmed through anomalous
dispersion, Flack x = 0.05(3), Hooft y = 0.06(3), P3(True) = 1.000, using
Cu Ka radiation with 99% Friedel pair coverage. No unusually large 
correlation elements were observed in the refinement statistics to indicate 
the existence of a smaller cell. 
;
_vrf_PLAT113_9TEA_S              
;
PROBLEM: ADDSYM Suggests Possible Pseudo/New  Space Group        P-1 Check 
RESPONSE: See above.
;
